# Supplementary material for: Transcriptome-wide high-throughput deep m6A-seq reveals unique differential m6A methylation patterns between three organs in Arabidopsis thaliana
Source: Genome Biol. 2015 Dec 14;16:272. doi: 10.1186/s13059-015-0839-2 (PMC4714525; doi:10.1186/s13059-015-0839-2)
Supplement: Additional file 12: — Spreadsheet files show the m 6 A peaks detected in three organs using ‘Moving-window’ program and their positions in the genome. (ZIP 547 kb) [file 13059_2015_839_MOESM12_ESM.zip]

Archive with 3 entries (3 files):
- File12_flower.summit.bed
- File12_leaf.summit.bed
- File12_root.summit.bed
