# Supplementary material for: Transcriptome-wide high-throughput deep m6A-seq reveals unique differential m6A methylation patterns between three organs in Arabidopsis thaliana
Source: Genome Biol. 2015 Dec 14;16:272. doi: 10.1186/s13059-015-0839-2 (PMC4714525; doi:10.1186/s13059-015-0839-2)
Supplement: Additional file 12: — Spreadsheet files show the m 6 A peaks detected in three organs using ‘Moving-window’ program and their positions in the genome. (ZIP 547 kb) [file 13059_2015_839_MOESM12_ESM.zip › File12_flower.summit.bed]

#Gene	start	end	score_mean	summit_start	summit_end	max_tags
AT1G01020.1	761	960	3.68365585725381	759	860	68
AT1G01040.2	661	780	2.34627215687917	649	750	26
AT1G01050.1	701	960	4.4012651983556	789	890	126
AT1G01060.1	2421	2660	4.05775166577698	2472	2573	84
AT1G01080.2	1021	1280	5.72255760726819	1112	1213	109
AT1G01090.1	1361	1620	3.39919156578896	1448	1549	65
AT1G01100.1	281	580	5.75329145354957	416	517	3810
AT1G01140.3	1381	1680	4.37333468515492	1520	1621	294
AT1G01160.2	741	840	2.00303123753317	724	825	38
AT1G01160.2	861	1120	4.88647497557779	980	1081	127.5
AT1G01170.1	281	500	4.05219132988136	355	456	234.5
AT1G01230.1	601	800	3.93204292300478	650	751	70
AT1G01320.1	1861	1960	2.51933171358626	1893	1994	27
AT1G01320.1	5761	6000	2.98588772798501	5800	5901	219
AT1G01350.1	1261	1380	2.86731781512729	1226	1327	78
AT1G01370.1	721	860	2.12515219454448	689	790	124
AT1G01490.1	741	1000	3.1563671867292	801	902	178
AT1G01510.1	1881	2140	2.69711730578043	1910	2011	120
AT1G01540.2	1601	1900	4.61244060944837	1768	1869	205
AT1G01550.1	1221	1400	3.78538459910663	1250	1351	32
AT1G01610.1	841	1020	2.24319924048942	875	976	69
AT1G01620.1	961	1100	2.33293350222505	939	1040	34
AT1G01630.1	901	1120	4.06670222035734	945	1046	53
AT1G01650.1	1741	2120	5.77857006803869	1881	1982	1237
AT1G01710.1	1301	1680	7.27901249357874	1448	1549	2476
AT1G01725.1	301	440	3.85956575080782	312	413	36
AT1G01780.1	701	920	3.20289296479787	734	835	80
AT1G01790.1	3621	3880	5.89366876829333	3730	3831	401
AT1G01800.1	921	1040	3.18471250879943	926	1027	26
AT1G01820.1	821	1040	4.78187238337956	908	1009	203
AT1G01910.1	1101	1360	6.33433762775356	1198	1299	241
AT1G01920.1	1621	1860	4.26446572092596	1705	1806	198
AT1G01930.1	1741	1980	5.0225146252922	1811	1912	173
AT1G01940.1	501	720	3.77952858503609	586	687	465
AT1G01950.3	2761	2980	2.80167867134991	2794	2895	130
AT1G01960.1	5301	5480	3.00244769785823	5322	5423	150
AT1G02080.1	7181	7460	4.79403881329984	7243	7344	1016
AT1G02090.1	821	1060	5.25179392057053	896	997	360
AT1G02100.3	1181	1320	2.2770474818459	1186	1287	330
AT1G02110.1	2181	2300	2.82376134788214	2167	2268	61
AT1G02120.1	1761	1960	4.50144508621267	1830	1931	795
AT1G02130.1	721	980	2.81313539426305	773	874	74
AT1G02140.1	481	780	6.3282038285847	638	739	1430
AT1G02145.3	1401	1640	4.74998204870477	1517	1618	612
AT1G02150.1	1661	1880	3.4235758958405	1702	1803	64
AT1G02170.1	1221	1320	2.35578791970913	1185	1286	37
AT1G02270.1	1421	1640	4.06979403359375	1490	1591	289
AT1G02280.1	961	1160	2.95938128851428	982	1083	54
AT1G02305.1	1101	1380	4.46318664253452	1183	1284	193
AT1G02330.1	861	1040	2.71601762201843	875	976	77
AT1G02410.1	921	1160	4.94437629807211	1020	1121	211
AT1G02475.1	721	920	7.28118854923126	783	884	274
AT1G02560.1	961	1340	6.77056875535069	1071	1172	1791
AT1G02680.1	521	860	3.3602717280927	565	666	112
AT1G02700.1	481	620	2.17055828370546	498	599	42
AT1G02700.1	781	880	3.76596329086067	757	858	27
AT1G02780.1	661	1000	5.30153741015925	748	849	1478
AT1G02790.1	1521	1640	3.00397250164973	1556	1657	30
AT1G02840.1	961	1240	6.02646702122356	1064	1165	1489
AT1G02860.1	1321	1500	4.79241612143848	1385	1486	60
AT1G02870.1	561	760	4.21224411758956	612	713	58
AT1G02880.3	861	1100	3.50555156658106	892	993	96
AT1G02890.1	3821	4120	7.02560149276952	3937	4038	703
AT1G02910.1	1281	1540	4.24191469296582	1399	1500	252
AT1G02960.2	1341	1600	4.6024659071642	1449	1550	139
AT1G02990.3	4101	4360	3.67801248241765	4158	4259	187
AT1G03000.1	2821	3080	3.63704660937652	2878	2979	153
AT1G03030.1	1141	1340	3.80295585499734	1181	1282	44
AT1G03040.1	1161	1440	3.17399905764945	1303	1404	57
AT1G03060.1	3321	3440	2.12732061660647	3332	3433	30
AT1G03060.1	11001	11300	3.53080315721191	11052	11153	375
AT1G03080.1	5481	5700	3.91889763544898	5530	5631	124
AT1G03090.2	2221	2480	4.57752512761541	2248	2349	170
AT1G03140.1	1261	1440	4.24962372583141	1310	1411	39
AT1G03150.1	521	720	2.57534820872791	570	671	88
AT1G03160.1	2741	2860	2.2649070539733	2719	2820	71
AT1G03180.1	901	1080	5.45525182223524	957	1058	116
AT1G03190.1	2401	2500	2.14048789909307	2393	2494	29
AT1G03250.2	1001	1180	2.90041108466231	1040	1141	130
AT1G03260.1	1101	1320	3.67126370347907	1161	1262	116
AT1G03280.1	1641	1880	2.94811426624615	1689	1790	285
AT1G03330.1	461	720	4.86229484676382	555	656	333
AT1G03360.1	1081	1260	3.70671065043813	1109	1210	36
AT1G03365.1	2581	2800	3.24069307374989	2640	2741	58
AT1G03380.1	3421	3720	3.2421032280668	3584	3685	93
AT1G03410.1	2441	2600	5.29373863950677	2452	2553	35
AT1G03475.1	1181	1440	5.8803900493996	1287	1388	898
AT1G03530.1	2381	2600	3.31076393371512	2453	2554	48
AT1G03550.1	1021	1240	5.20190709961739	1092	1193	84
AT1G03590.1	1761	1980	3.58475144132887	1828	1929	60
AT1G03630.1	1181	1380	4.5517088677334	1222	1323	74
AT1G03680.1	621	900	4.82207424816202	679	780	473
AT1G03710.1	741	940	5.0921734498341	784	885	65
AT1G03740.1	2781	3000	2.61064515560327	2829	2930	61
AT1G03760.1	1161	1380	4.4693683934353	1239	1340	77.5
AT1G03830.2	3081	3280	3.77550002295164	3142	3243	115
AT1G03860.1	941	1260	6.11031194210853	1074	1175	509
AT1G03900.1	1021	1160	3.03419245510368	1034	1135	28
AT1G03910.2	2181	2460	6.13714242077339	2316	2417	733
AT1G03930.1	1941	2320	5.85602786396077	2058	2159	547
AT1G03950.1	781	1000	6.16935377599053	808	909	63
AT1G03960.1	2141	2320	3.03988066651632	2174	2275	80
AT1G04010.1	2141	2380	4.09533956794193	2209	2310	82
AT1G04080.3	2561	2960	7.43027333845933	2777	2878	1534
AT1G04120.1	4921	5240	4.16131019140332	4981	5082	321
AT1G04130.1	1061	1300	4.04082770747208	1107	1208	169
AT1G04140.2	2661	3060	3.45140432709125	2828	2929	145
AT1G04170.1	1461	1780	5.93341461429077	1645	1746	515
AT1G04190.1	1121	1320	4.26357989369218	1185	1286	75
AT1G04200.1	2401	2560	2.90957194091359	2411	2512	50
AT1G04210.1	3761	3960	2.99533102846517	3800	3901	91
AT1G04250.1	941	1060	6.73664834494322	907	1008	28
AT1G04270.1	461	780	6.07811506842942	574	675	2375
AT1G04280.1	1641	1820	3.48155527829023	1659	1760	49
AT1G04300.3	3401	3540	2.37285091095072	3387	3488	40
AT1G04310.1	2201	2420	3.1374437589891	2230	2331	80
AT1G04340.1	81	220	2.18499920284466	99	200	195
AT1G04340.1	581	760	2.61612946139678	649	750	40
AT1G04350.1	1281	1380	2.60078746788284	1278	1379	26
AT1G04390.1	2821	2920	4.65195891690268	2804	2905	24
AT1G04400.2	2041	2260	3.50217876818445	2101	2202	62
AT1G04410.1	1081	1460	6.36228126983656	1233	1334	1481
AT1G04420.1	1181	1440	6.16732948199544	1322	1423	947
AT1G04430.1	1221	1400	2.220214944642	1283	1384	47
AT1G04430.1	2081	2320	4.39454905835306	2104	2205	112
AT1G04440.1	1961	2080	2.41851260714398	1987	2088	27
AT1G04480.1	321	620	4.61970312010161	414	515	742
AT1G04510.1	1641	1980	7.18679526897966	1790	1891	732
AT1G04530.1	1141	1340	4.42922139698304	1174	1275	44
AT1G04555.1	621	860	4.52825757397962	671	772	133
AT1G04560.1	721	840	2.60129393677081	699	800	39
AT1G04590.2	1121	1340	4.05711796368523	1181	1282	471
AT1G04620.1	1401	1600	4.41010874965956	1474	1575	257
AT1G04680.1	1601	1780	2.79833634880551	1633	1734	205
AT1G04690.1	1181	1400	4.67890181465825	1284	1385	80
AT1G04710.1	1261	1580	4.23681270647397	1366	1467	194
AT1G04730.1	2801	2900	2.95061197303784	2797	2898	25
AT1G04750.1	721	1160	7.32795105954561	914	1015	2550
AT1G04780.1	2641	2820	3.59067955590039	2692	2793	87
AT1G04790.1	2001	2280	4.35475448333396	2090	2191	123
AT1G04810.1	3061	3300	4.80134559613316	3096	3197	141
AT1G04820.1	1381	1700	4.48771317448799	1475	1576	529
AT1G04850.1	1121	1560	5.00092352850002	1380	1481	1306
AT1G04860.1	3101	3320	3.05955371239161	3149	3250	72
AT1G04870.2	1261	1540	5.161451957604	1330	1431	193
AT1G04900.1	1461	1720	3.77679201258303	1558	1659	97
AT1G04950.1	1921	2140	4.70621069264444	1964	2065	104
AT1G04960.2	1401	1660	5.64566582440169	1502	1603	164
AT1G04970.1	1481	1700	5.26004176994952	1550	1651	254
AT1G04980.1	1341	1580	6.48817453108453	1415	1516	121
AT1G04985.1	761	980	5.11506336667962	833	934	131
AT1G05030.1	1601	1760	3.00113274904698	1622	1723	43
AT1G05070.1	761	860	2.00572382617973	724	825	109
AT1G05120.1	2441	2720	5.36695832484865	2571	2672	622
AT1G05160.1	1941	2040	2.07622830005885	1907	2008	27
AT1G05180.1	1541	1880	6.41530241414592	1662	1763	412
AT1G05190.1	681	920	4.60559368226983	741	842	97
AT1G05205.1	281	500	4.27807786969992	306	407	75
AT1G05270.1	1141	1360	3.40844318251054	1211	1312	68
AT1G05350.1	1321	1620	6.17881945712553	1436	1537	635
AT1G05360.1	1461	1640	3.9419504434053	1492	1593	106
AT1G05380.1	3941	4100	2.53933316230028	3951	4052	49
AT1G05500.1	1821	2100	4.65545102631352	1916	2017	380
AT1G05510.1	841	960	2.66426597039092	827	928	50
AT1G05520.1	2381	2580	3.7162485088988	2437	2538	219
AT1G05570.1	6061	6200	2.64438561200643	6029	6130	34
AT1G05580.1	2641	2820	2.42001352304201	2628	2729	39
AT1G05630.1	3761	3880	2.17651544551886	3765	3866	52
AT1G05710.2	1001	1180	3.66832462431417	1051	1152	231
AT1G05720.1	621	780	2.32682122411532	584	685	96
AT1G05730.1	1001	1140	3.63972884026239	1046	1147	31
AT1G05780.1	561	680	2.27554159408417	562	663	75
AT1G05790.1	1981	2180	2.90744277507268	2025	2126	46
AT1G05805.1	1201	1420	3.07425875962729	1271	1372	47
AT1G05830.1	3641	3800	2.63848829119911	3658	3759	134
AT1G05840.1	1401	1680	4.15673770073963	1559	1660	102
AT1G05850.1	1081	1460	5.12294122355163	1158	1259	1081
AT1G05890.2	2241	2420	4.13212877625855	2294	2395	218
AT1G05910.1	3681	3940	3.60043233571117	3789	3890	173
AT1G05960.2	3121	3380	2.67021847356232	3142	3243	206
AT1G05960.2	3441	3680	3.38555300888342	3500	3601	98
AT1G06010.1	341	600	4.91287832196301	395	496	88
AT1G06040.1	861	1200	4.94273854277006	962	1063	196
AT1G06070.1	1521	1840	2.79725952033641	1561	1662	115
AT1G06110.1	1381	1560	3.63162186589958	1410	1511	71
AT1G06130.1	1121	1340	2.38820379698732	1170	1271	150
AT1G06149.1	2721	2960	4.88726033505691	2820	2921	129
AT1G06190.1	1301	1460	3.36534803281378	1310	1411	48
AT1G06200.1	641	960	5.8098512749834	738	839	1475
AT1G06210.1	1321	1480	3.8577343292987	1330	1431	30
AT1G06220.2	3181	3540	6.49338644377336	3324	3425	1880
AT1G06230.1	2801	3180	3.93287076133327	3036	3137	165
AT1G06290.1	2061	2320	5.10751144825177	2118	2219	125
AT1G06390.1	1321	1620	5.04204854945063	1503	1604	753
AT1G06400.1	721	980	3.13605175973572	697	798	151
AT1G06410.1	2761	3140	4.83177876993254	2990	3091	280
AT1G06430.1	2041	2240	4.66830211546461	2103	2204	293
AT1G06460.1	981	1200	3.34060083512643	1013	1114	93
AT1G06470.1	1501	1820	5.03915294565197	1629	1730	659
AT1G06515.1	501	620	2.52800895999854	502	603	41
AT1G06550.1	1261	1560	5.72964446525606	1377	1478	515
AT1G06640.1	1141	1360	3.95722465116331	1171	1272	112
AT1G06650.2	1081	1340	5.13314811398732	1212	1313	287
AT1G06670.1	4881	5120	3.09162809993419	4937	5038	95
AT1G06680.1	901	1120	3.86939396212755	932	1033	272
AT1G06700.1	1161	1520	5.54237541041396	1269	1370	471
AT1G06720.1	3421	3600	3.41627225770847	3410	3511	39
AT1G06770.1	1541	1780	3.45524796976233	1628	1729	63
AT1G06820.1	1781	1920	2.99392200401009	1805	1906	29
AT1G06890.1	1241	1500	3.94736545842394	1378	1479	85
AT1G06900.1	181	320	2.66965049533423	193	294	28
AT1G06900.1	3121	3400	4.65450577860148	3229	3330	191
AT1G06950.1	3021	3300	6.10763428895591	3157	3258	903
AT1G06960.1	781	920	2.70725362931359	786	887	161
AT1G07010.3	1301	1540	5.40053010840743	1375	1476	118
AT1G07040.1	1381	1660	5.00867596078156	1468	1569	138
AT1G07070.1	401	560	2.8152711936131	404	505	138
AT1G07080.1	761	1120	4.35175414208055	893	994	200
AT1G07110.1	2381	2660	4.47591805442016	2496	2597	228
AT1G07135.1	221	380	2.66908339139257	276	377	64
AT1G07140.1	881	1220	4.85248224375643	966	1067	164
AT1G07170.1	381	580	4.43541816065653	448	549	141
AT1G07180.1	1601	1760	2.96093637174958	1612	1713	44
AT1G07210.1	861	1180	4.9420328759372	962	1063	172
AT1G07220.1	1581	1720	2.31919238612153	1573	1674	36
AT1G07230.1	1741	2060	3.22681760051549	1791	1892	139
AT1G07320.1	921	1240	4.84541909793405	1036	1137	143
AT1G07350.1	1141	1380	4.31695190097714	1211	1312	125
AT1G07360.1	1481	1680	3.78822247154268	1545	1646	54
AT1G07420.1	921	1160	4.00860685608028	1010	1111	426
AT1G07440.1	861	1000	2.73201220331848	887	988	50
AT1G07470.1	1221	1520	6.60434959775073	1354	1455	1503
AT1G07480.1	1241	1580	6.16655910023795	1371	1472	652.5
AT1G07510.1	2761	2900	2.31607939735865	2742	2843	84
AT1G07650.2	3001	3220	3.59630824062731	3050	3151	53
AT1G07670.1	3221	3520	4.82576705453752	3385	3486	120
AT1G07700.3	1261	1520	4.46439752602349	1372	1473	335
AT1G07705.2	2061	2300	3.7536541101002	2116	2217	127
AT1G07750.1	1101	1400	4.63172698084293	1207	1308	145
AT1G07770.1	441	720	4.96469088462943	515	616	414
AT1G07810.1	3321	3480	4.9663879596903	3343	3444	40
AT1G07830.1	701	800	4.42378582111349	675	776	25
AT1G07840.2	1141	1420	4.62917557672734	1227	1328	82
AT1G07890.3	721	1020	6.11009556628911	862	963	2457
AT1G07910.1	3561	3660	2.02076923331694	3528	3629	83
AT1G07920.1	1541	1780	4.94356977365842	1578	1679	211
AT1G07930.1	1521	1780	3.85921006590706	1610	1711	146
AT1G07940.1	1501	1800	5.31084968857851	1590	1691	647
AT1G07960.2	1141	1240	2.14476134043072	1100	1201	40
AT1G07970.1	2281	2420	2.94139127685925	2285	2386	315
AT1G07985.1	501	600	2.07230241891017	455	556	44
AT1G07990.1	2621	2900	4.23488285780148	2709	2810	269
AT1G08010.1	1201	1300	2.24785475511962	1170	1271	26
AT1G08030.1	1621	1840	3.19021989207835	1650	1751	66
AT1G08040.1	1461	1600	2.49690667606155	1465	1566	295
AT1G08060.1	6321	6540	3.94427604753086	6402	6503	298
AT1G08110.4	801	1100	4.9918164224745	907	1008	643
AT1G08125.2	1081	1300	4.07737463608089	1112	1213	131
AT1G08130.1	2481	2700	4.34401342628662	2563	2664	135
AT1G08190.1	3081	3360	7.21212969138721	3220	3321	960
AT1G08200.1	1241	1680	4.97351211844494	1446	1547	271
AT1G08220.1	961	1160	3.96944057375606	1015	1116	49
AT1G08260.1	6281	6480	4.79348223886959	6360	6461	529.333333333333
AT1G08270.2	461	700	3.32844358513428	548	649	478.333333333333
AT1G08360.1	661	940	5.18621358669714	760	861	806
AT1G08370.1	1201	1460	5.29814806251933	1318	1419	686
AT1G08380.1	501	640	2.58807992106236	450	551	71
AT1G08390.1	461	600	3.5238990744084	458	559	32
AT1G08410.1	1961	2140	4.29659892712096	2002	2103	37
AT1G08450.1	1261	1480	5.04151837855601	1313	1414	89
AT1G08460.1	1181	1360	5.88871433275345	1245	1346	128
AT1G08465.1	981	1160	3.31213450386374	1014	1115	33
AT1G08480.1	521	760	4.78886723013361	606	707	334
AT1G08490.1	1541	1760	3.04155180652352	1574	1675	131
AT1G08510.1	1721	2040	5.03501944984134	1830	1931	246
AT1G08520.1	481	620	2.76069491018601	493	594	30
AT1G08520.1	2281	2540	4.9069852438236	2352	2453	476
AT1G08540.1	1701	1980	4.75555412100013	1800	1901	278
AT1G08550.1	1561	1760	3.65179782298699	1598	1699	62
AT1G08580.1	341	640	5.04032765380679	441	542	239
AT1G08600.3	4561	4840	3.98292398072874	4669	4770	266
AT1G08620.1	3921	4280	3.3688137416928	4095	4196	144
AT1G08630.1	1321	1520	3.58508321752107	1359	1460	46
AT1G08640.1	981	1260	5.75535366644695	1103	1204	651
AT1G08660.1	1481	1600	2.89352518388331	1466	1567	49
AT1G08680.4	2221	2400	4.64045442270222	2274	2375	155
AT1G08720.1	2801	3080	5.22965735132536	2899	3000	273
AT1G08750.1	1341	1520	2.84830857420226	1396	1497	43
AT1G08760.1	2361	2560	3.77216873936652	2410	2511	72
AT1G08780.1	341	600	5.60686052719776	440	541	77
AT1G08820.1	1381	1700	5.94693073291411	1561	1662	1531
AT1G08830.1	561	860	4.95265746452782	663	764	1031
AT1G08840.2	4021	4320	5.63160483227154	4121	4222	938
AT1G08920.2	1701	1860	2.49460904729758	1694	1795	36
AT1G08970.4	1321	1580	5.15753202067457	1390	1491	207
AT1G09020.1	2121	2300	3.34996109842356	2099	2200	51.125
AT1G09060.3	2841	3080	4.44068844875168	2914	3015	123
AT1G09100.1	1221	1480	4.7668334834531	1318	1419	185
AT1G09130.3	981	1320	7.18558884444406	1111	1212	697
AT1G09140.1	981	1260	6.38305105470947	1106	1207	1114
AT1G09150.1	701	1000	4.88375053697448	828	929	498
AT1G09160.2	1561	1860	4.54044970831831	1668	1769	73
AT1G09195.2	1861	2040	3.70634551644903	1850	1951	60
AT1G09210.1	1301	1640	6.30940473370263	1414	1515	876
AT1G09230.1	1361	1500	2.77592506832386	1360	1461	43
AT1G09270.1	1761	2140	5.08464473304383	1943	2044	235
AT1G09280.1	1661	1900	5.11769268365783	1725	1826	63
AT1G09320.1	1781	1980	4.63033050788884	1810	1911	46
AT1G09330.1	701	980	5.82565762484999	816	917	295
AT1G09340.1	501	620	2.01806548681976	535	636	33
AT1G09340.1	1141	1480	6.84397128063109	1307	1408	657
AT1G09390.1	1141	1340	4.92316477460933	1195	1296	51
AT1G09430.1	1421	1740	4.33196282479534	1503	1604	200
AT1G09460.1	1021	1200	3.74340804946737	1070	1171	38
AT1G09490.1	921	1120	2.84485978525214	945	1046	64
AT1G09570.1	3561	3820	3.35739056053204	3561	3662	80
AT1G09590.1	421	700	4.95537959042763	502	603	1038
AT1G09620.1	1081	1240	2.25384883831973	1106	1207	30
AT1G09620.1	3461	3600	2.75798849377391	3450	3551	46
AT1G09640.1	1461	1780	4.44630377751634	1605	1706	152
AT1G09645.1	481	720	3.27548733427925	533	634	94
AT1G09660.1	1101	1380	5.92205187657879	1214	1315	122
AT1G09690.1	461	720	4.40974397225501	535	636	374
AT1G09700.1	1521	1680	7.52572623962045	1552	1653	63
AT1G09730.1	3101	3380	4.6010206081905	3190	3291	84
AT1G09740.1	701	840	2.72908267223339	713	814	30
AT1G09760.1	821	1180	5.45316112074783	1013	1114	677
AT1G09770.1	2641	2920	4.15300201809681	2650	2751	144
AT1G09780.1	1701	1880	3.0563966833383	1725	1826	68
AT1G09795.1	1181	1500	4.27599476453291	1270	1371	86
AT1G09800.1	1181	1440	4.56961790562513	1270	1371	137
AT1G09830.1	1601	1780	3.63818489137182	1629	1730	58
AT1G09840.1	1581	1880	5.71774802804049	1710	1811	281
AT1G09850.1	1381	1620	3.83537851578923	1427	1528	116
AT1G09870.1	1521	1680	2.43460246218222	1529	1630	68
AT1G09910.1	1961	2220	6.36481665111817	2086	2187	663
AT1G09920.1	681	960	5.70934943756808	802	903	1175
AT1G09940.1	1941	2100	2.64278780593742	1939	2040	47
AT1G09980.1	2801	3100	4.13540523345694	2873	2974	219
AT1G10030.1	561	740	3.81549995871401	589	690	46
AT1G10070.1	1401	1640	3.4624630686852	1436	1537	130
AT1G10090.1	2561	2900	3.5874605093072	2648	2749	111
AT1G10130.1	3201	3460	5.26511996168668	3325	3426	459
AT1G10170.1	901	1060	2.56898767329861	914	1015	30
AT1G10210.1	1261	1360	2.03762735410471	1219	1320	25
AT1G10240.1	2081	2220	2.57553998089729	2070	2171	42
AT1G10290.1	241	360	2.10751859777563	240	341	28
AT1G10290.1	2881	3300	5.76966895757013	3016	3117	731
AT1G10310.1	681	900	4.23141440070024	749	850	323
AT1G10320.1	321	500	3.16036865895065	358	459	37
AT1G10390.1	3541	3760	2.94935200735503	3637	3738	75
AT1G10410.1	121	260	3.03394540510792	118	219	32
AT1G10410.1	1721	1980	4.06346458168675	1808	1909	244
AT1G10430.1	1161	1340	3.62384721703919	1202	1303	56
AT1G10450.1	3721	4000	3.47989600507423	3800	3901	107
AT1G10470.1	941	1140	3.47951693012678	996	1097	45
AT1G10490.1	3101	3340	3.26049662806811	3138	3239	101
AT1G10510.1	1841	2140	6.01785714184322	1960	2061	360
AT1G10522.1	1	240	3.462559611213	24	125	197.285714285714
AT1G10522.1	861	960	2.10132057152274	822	923	82
AT1G10540.1	1661	1940	4.21788640571071	1786	1887	160
AT1G10570.1	1701	1920	3.55764489072162	1787	1888	390
AT1G10580.1	1821	2060	4.92284177710415	1936	2037	420
AT1G10590.3	561	800	3.77576294322902	611	712	87
AT1G10600.1	881	1020	3.11456695946234	885	986	76
AT1G10630.1	581	880	5.02200397666865	672	773	538
AT1G10650.1	1321	1440	3.13282780655525	1330	1431	28
AT1G10670.3	1401	1720	5.46395341078444	1535	1636	1208
AT1G10740.1	1641	1880	3.37517174941095	1686	1787	128
AT1G10760.1	1041	1240	2.67733403092917	1090	1191	48
AT1G10760.1	4401	4660	4.01623107011983	4525	4626	517
AT1G10840.1	1181	1460	4.70901322441862	1249	1350	197
AT1G10850.1	1281	1400	2.15125823187447	1293	1394	29
AT1G10865.1	261	520	4.4975108135832	407	508	222
AT1G10870.1	2461	2760	5.64740856034136	2546	2647	713
AT1G10910.1	2021	2200	3.84770981531894	2070	2171	80
AT1G10930.1	3701	3900	3.43703244876682	3730	3831	127
AT1G10940.2	1541	1780	4.50476689453855	1620	1721	185
AT1G10950.1	1901	2240	4.917306972939	2038	2139	324
AT1G11000.1	1721	1920	3.63561974692978	1740	1841	51
AT1G11020.1	1181	1400	3.79001039383102	1237	1338	57
AT1G11060.1	2861	3100	3.36078332465093	2879	2980	168
AT1G11130.1	2561	2840	5.52121668953681	2672	2773	146
AT1G11200.1	961	1100	2.57791880980956	966	1067	45
AT1G11240.1	661	860	3.16441800577964	729	830	47
AT1G11260.1	1641	1840	2.9571288792434	1647	1748	71
AT1G11265.1	3481	3580	2.35616847563086	3507	3608	26.2206349206349
AT1G11270.1	1161	1320	2.65241490245485	1209	1310	35.8333333333333
AT1G11310.1	1941	2180	4.31975465725485	1950	2051	92
AT1G11330.2	2841	2940	2.2133604434424	2790	2891	26
AT1G11350.1	2541	2660	3.76429747598392	2531	2632	29
AT1G11360.1	1041	1260	4.93354312307553	1104	1205	87
AT1G11380.1	941	1100	4.94418138017077	959	1060	41
AT1G11400.1	821	1040	4.23897741150748	885	986	187
AT1G11430.1	661	940	4.68251128650938	753	854	518
AT1G11475.1	301	560	5.20378285089456	356	457	392
AT1G11480.1	1841	2160	5.60808841992705	1978	2079	413
AT1G11592.1	921	1020	2.03049585182967	880	981	30
AT1G11650.2	1221	1560	6.46146661813453	1329	1430	1475
AT1G11660.1	2341	2580	3.31028357013321	2394	2495	63
AT1G11680.1	1581	1780	3.42795341778219	1615	1716	41
AT1G11720.2	3341	3520	2.69610068738911	3384	3485	58
AT1G11750.2	921	1260	5.32374967264461	1010	1111	104
AT1G11780.1	1101	1240	3.83108242388031	1102	1203	30
AT1G11790.1	1461	1640	2.74130474625195	1450	1551	76
AT1G11840.6	1081	1440	5.22008831770784	1184	1285	260
AT1G11850.2	221	360	3.15348624094503	234	335	60
AT1G11860.1	41	140	2.38408410494968	57	158	26
AT1G11860.1	1281	1580	4.49732657512895	1380	1481	349
AT1G11870.2	1521	1760	3.45630398388463	1616	1717	45
AT1G11890.1	781	1080	6.62649027269476	889	990	449
AT1G11905.1	941	1080	4.01235838183328	946	1047	42
AT1G11910.1	1581	1960	5.30937191998389	1734	1835	728
AT1G11930.1	801	1100	4.004592670453	879	980	128
AT1G11940.1	1281	1460	3.32334581564981	1331	1432	62
AT1G11960.1	2461	2640	2.96481533956509	2480	2581	89
AT1G12000.1	1741	2020	4.25484759369875	1817	1918	348
AT1G12050.1	1361	1660	5.43092393740867	1481	1582	373
AT1G12230.2	1281	1680	5.20357022729596	1388	1489	588
AT1G12240.1	2021	2160	2.39736036504907	1992	2093	36
AT1G12250.1	781	1040	5.65287467977241	890	991	314
AT1G12270.1	1701	1940	4.9580154090575	1785	1886	157
AT1G12350.1	1081	1260	3.11831107670237	1111	1212	104
AT1G12360.1	2241	2540	6.42956578082849	2371	2472	1206
AT1G12390.1	721	860	2.33518957047323	684	785	39
AT1G12410.1	821	1060	5.20825742463394	870	971	123
AT1G12430.2	2941	3200	3.37354754087823	2984	3085	155
AT1G12470.1	2961	3220	4.96761276589107	3059	3160	818
AT1G12520.1	861	1120	3.59950414207422	919	1020	166
AT1G12530.1	561	720	3.12281141960859	591	692	108
AT1G12580.1	1761	1960	4.66729914584476	1839	1940	244
AT1G12640.1	1501	1680	2.44756559519048	1504	1605	46
AT1G12650.1	881	1160	3.60657487965346	945	1046	331
AT1G12680.1	1701	1920	3.84043119718561	1776	1877	131
AT1G12730.1	1581	1700	2.20065052005024	1570	1671	173
AT1G12770.1	1801	2000	3.61084580342973	1863	1964	44
AT1G12780.1	1221	1400	2.84030069962834	1247	1348	49
AT1G12800.1	2421	2660	5.16529892018512	2489	2590	59
AT1G12810.2	581	840	3.5646451396918	694	795	239
AT1G12840.1	1121	1480	6.60815119761918	1305	1406	2347
AT1G12900.1	1321	1480	3.33363165634259	1349	1450	40
AT1G12930.1	2961	3340	3.77491288826554	3013	3114	225
AT1G12990.1	1741	1960	2.89520741856299	1803	1904	56
AT1G13000.1	1581	1860	3.48494438395467	1637	1738	270
AT1G13020.1	1921	2180	5.32271283548881	2026	2127	407
AT1G13030.1	1901	2180	5.16885141307707	1990	2091	133
AT1G13060.2	961	1260	5.88789373331157	1087	1188	1534
AT1G13120.1	2161	2420	4.09598824752079	2224	2325	220
AT1G13130.1	1621	1760	2.49885636914811	1624	1725	48
AT1G13160.1	2441	2600	2.94000178607929	2483	2584	35
AT1G13180.1	1781	1900	2.32611469343085	1730	1831	79
AT1G13190.1	1881	2020	2.51449077128563	1882	1983	28
AT1G13195.1	1001	1220	4.11042521315626	1070	1171	77
AT1G13220.2	3401	3580	3.29594325215472	3449	3550	125
AT1G13320.1	1721	2060	6.34508676114522	1871	1972	2593
AT1G13350.2	2281	2520	3.3349167930719	2353	2454	199
AT1G13440.1	1161	1420	4.35809926391665	1206	1307	266
AT1G13560.1	1301	1660	6.95620018280786	1429	1530	461
AT1G13570.1	1481	1600	2.3223185196277	1435	1536	97
AT1G13580.2	1121	1340	2.72801791203197	1139	1240	73
AT1G13640.1	2261	2420	2.88934321435908	2282	2383	31
AT1G13690.1	581	840	4.92628777355323	694	795	265
AT1G13730.1	1581	1760	3.39192125316485	1619	1720	65
AT1G13790.1	2121	2400	5.72849061260242	2243	2344	235
AT1G13820.1	1081	1200	2.4805740725193	1046	1147	38
AT1G13960.1	1561	1840	3.47075321875121	1644	1745	58
AT1G13970.1	1901	2020	3.61410726829818	1900	2001	27
AT1G13990.3	881	1080	4.21752959275012	950	1051	203
AT1G14000.1	1581	1800	3.60227584093963	1530	1631	48
AT1G14010.1	661	900	3.66601469102973	707	808	208
AT1G14230.1	1561	1800	3.09981945256132	1634	1735	78
AT1G14270.1	1061	1320	5.4482080102254	1189	1290	221
AT1G14290.1	941	1200	3.69606269931768	1007	1108	112
AT1G14310.1	681	880	2.84756220743657	737	838	65
AT1G14320.1	701	960	3.56763257823022	756	857	510
AT1G14340.1	921	1020	2.05165626854039	893	994	151
AT1G14360.1	1101	1340	4.46301946537269	1156	1257	62
AT1G14370.1	1541	1720	5.78472111807233	1592	1693	43.5
AT1G14380.1	2241	2420	4.32585254054653	2306	2407	53.5
AT1G14400.1	661	980	4.62822616997298	747	848	416
AT1G14410.1	901	1100	2.93851475314419	955	1056	45
AT1G14450.1	261	520	4.86560827190088	294	395	244
AT1G14510.1	1121	1260	3.17770552427836	1130	1231	28
AT1G14530.1	961	1240	5.69440793894653	1050	1151	154
AT1G14560.1	1641	1760	3.00381825169844	1645	1746	28
AT1G14580.1	1721	1820	3.50065935062156	1707	1808	22
AT1G14610.1	201	340	2.3821535426122	220	321	29
AT1G14610.1	1921	2080	2.19504964518367	1954	2055	36
AT1G14610.1	3301	3620	5.22883114744407	3445	3546	288
AT1G14620.1	781	980	4.96767679002162	845	946	293
AT1G14650.1	2481	2780	3.812503948918	2618	2719	300
AT1G14690.1	2161	2400	3.64563004014929	2223	2324	147
AT1G14710.1	2161	2380	3.18099478363529	2208	2309	63
AT1G14720.1	1141	1340	2.67379497115665	1158	1259	267
AT1G14740.1	2261	2400	2.29998665182237	2227	2328	37
AT1G14810.1	1081	1380	4.78135424258979	1160	1261	307
AT1G14830.1	1961	2320	5.19600346275477	2099	2200	873
AT1G14840.1	2101	2260	3.05324127220116	2132	2233	75
AT1G14850.1	4341	4600	4.33152737966992	4479	4580	376
AT1G14910.1	2201	2400	5.71286726635136	2250	2351	54
AT1G14930.1	601	700	2.03562390973072	564	665	34
AT1G14980.1	381	660	4.54301632389064	435	536	253
AT1G14990.2	521	800	5.96607765512954	594	695	227
AT1G15002.1	1	160	2.97814715984939	62	163	77
AT1G15030.1	1381	1620	3.88903784667697	1406	1507	81
AT1G15060.1	2061	2300	4.05575638018177	2119	2220	55
AT1G15120.2	401	740	4.09702420413746	517	618	1035
AT1G15130.1	2581	2820	5.1199379364034	2667	2768	262
AT1G15140.1	1001	1280	5.02235185719507	1108	1209	337
AT1G15170.1	1521	1700	3.32857792855006	1574	1675	69
AT1G15180.1	1481	1640	2.99349353154705	1490	1591	33
AT1G15200.3	1421	1520	2.09846606679905	1422	1523	71
AT1G15200.3	1541	1740	3.99458768734182	1594	1695	94
AT1G15215.2	901	1080	2.96449797014241	935	1036	117
AT1G15240.2	3281	3400	2.4146086863992	3281	3382	67
AT1G15270.1	261	460	4.45016113913637	328	429	998
AT1G15280.2	2001	2300	5.97003267969943	2112	2213	388
AT1G15290.1	901	1000	2.1551307583958	934	1035	28
AT1G15290.1	4981	5140	3.12001038537574	4977	5078	61
AT1G15310.1	1461	1700	4.74169029358646	1524	1625	226
AT1G15340.1	1421	1580	4.10882916345839	1427	1528	70
AT1G15370.1	581	700	2.28643635237936	561	662	42
AT1G15390.1	781	960	2.93263454775943	816	917	60
AT1G15410.1	2061	2280	3.65158924654336	2136	2237	38.5
AT1G15420.1	921	1100	3.93132462724799	944	1045	72
AT1G15440.1	2641	2840	2.90537642459816	2690	2791	97
AT1G15470.1	1181	1400	4.14834856522945	1268	1369	132
AT1G15500.1	1901	2140	3.7273852034283	1929	2030	91
AT1G15570.1	1621	1860	3.4622846326376	1685	1786	116
AT1G15660.1	2161	2360	3.31822717535718	2215	2316	98
AT1G15690.1	2441	2760	3.84281761947405	2581	2682	632
AT1G15730.1	1301	1520	4.03081810399888	1385	1486	113
AT1G15740.1	1841	2280	4.3359704307364	1950	2051	605
AT1G15750.1	3481	3820	5.44234219316419	3625	3726	267
AT1G15820.1	921	1160	3.30617449273021	946	1047	215
AT1G15860.3	861	1100	3.32746067919792	852	953	175
AT1G15880.1	881	1080	3.54373023230222	950	1051	147
AT1G15910.1	2041	2440	4.28618697588786	2292	2393	203
AT1G15930.2	521	820	5.43216142193224	608	709	790
AT1G15940.1	181	300	2.25004578777715	165	266	31
AT1G15940.1	3061	3280	3.89432435627199	3100	3201	101
AT1G15950.1	1121	1400	5.09532324697803	1220	1321	175
AT1G15960.1	1601	1760	2.26536152997369	1700	1801	175
AT1G15970.1	1361	1640	3.73619153412741	1417	1518	162
AT1G15980.1	1301	1560	6.62760741739838	1384	1485	93
AT1G16020.1	1841	2100	3.5118706682769	1927	2028	124
AT1G16040.1	721	840	2.70058224313864	708	809	47
AT1G16080.1	1001	1260	4.71249259204342	1064	1165	162
AT1G16180.1	1261	1600	5.04052405624767	1421	1522	310
AT1G16190.1	1101	1420	5.15189159637989	1269	1370	481
AT1G16210.1	761	1020	5.81339479131526	881	982	763
AT1G16240.1	861	1080	2.92947948205236	921	1022	72
AT1G16270.1	3761	3940	3.63704877341193	3802	3903	62.25
AT1G16300.1	1421	1540	2.17819189394342	1403	1504	39
AT1G16460.2	1081	1360	6.57641096831938	1201	1302	2406
AT1G16470.1	721	1040	4.87394815616438	847	948	262
AT1G16520.1	1041	1280	3.34552502745524	1138	1239	57
AT1G16540.1	2561	2740	2.51206719390162	2558	2659	98
AT1G16560.1	1181	1440	4.4943808274004	1296	1397	69
AT1G16570.2	1501	1720	3.81602231804921	1561	1662	107.5
AT1G16610.3	1361	1500	2.8458051393623	1411	1512	46.125
AT1G16680.1	1981	2140	3.178475844826	2011	2112	98
AT1G16690.1	1601	1840	3.42787399869852	1667	1768	113
AT1G16700.1	761	1060	5.71658267930877	908	1009	779
AT1G16705.2	601	780	2.67219537914889	662	763	230
AT1G16710.1	5761	5940	3.409404539959	5814	5915	170
AT1G16720.1	1781	2080	5.45641200623852	1861	1962	641
AT1G16740.1	461	580	2.36890312793068	439	540	213
AT1G16770.1	1141	1260	3.35950222751651	1103	1204	24
AT1G16780.1	2641	2820	3.34565163408349	2692	2793	290
AT1G16810.1	521	720	3.00348999813456	544	645	78
AT1G16880.1	1021	1240	3.44201456644873	1054	1155	86
AT1G16890.3	601	1000	5.91439011330329	706	807	3293
AT1G16900.1	1821	2080	3.77958623695328	1931	2032	292
AT1G16920.1	701	860	3.26297523414295	735	836	29
AT1G16970.1	2061	2220	2.77958958796608	2052	2153	104
AT1G17040.2	2201	2380	2.81494777634495	2230	2331	50
AT1G17050.1	1441	1560	2.86977619323196	1452	1553	27
AT1G17110.2	3041	3380	6.17019839101857	3171	3272	3346
AT1G17130.2	1021	1340	5.87910650477041	1161	1262	207
AT1G17145.1	1281	1420	2.85370979572855	1270	1371	30
AT1G17200.1	721	860	4.72308900537096	747	848	31
AT1G17210.1	2981	3340	4.88568625600605	3091	3192	185
AT1G17220.1	3401	3640	4.30799835636687	3459	3560	125
AT1G17280.1	901	1120	4.85520766069685	967	1068	325
AT1G17290.1	1781	2060	4.68271562423429	1822	1923	141
AT1G17330.1	721	960	4.18877277732729	774	875	117
AT1G17350.2	741	900	2.57890311194757	753	854	36
AT1G17370.1	1561	1680	2.85858569607965	1545	1646	28
AT1G17380.1	921	1020	2.08732552608922	870	971	33
AT1G17440.1	2181	2480	3.40406313245297	2237	2338	192
AT1G17450.2	5581	5800	3.01001946820702	5618	5719	156
AT1G17460.2	2101	2220	3.64680589786022	2088	2189	33
AT1G17470.1	1281	1560	4.92693465308642	1370	1471	156
AT1G17500.1	3801	3940	2.10048226593509	3793	3894	48
AT1G17520.1	1141	1360	3.36901272936025	1157	1258	268
AT1G17550.1	2141	2440	4.3799770933594	2236	2337	256
AT1G17580.1	4701	4940	4.72880724059384	4789	4890	833
AT1G17590.1	1281	1440	3.22545606766031	1305	1406	103
AT1G17650.1	1041	1220	3.79092567783635	1093	1194	36
AT1G17680.1	2961	3160	3.9604484378464	3027	3128	114
AT1G17690.1	2361	2560	3.5097403524307	2427	2528	72
AT1G17720.1	2081	2260	2.6862444101686	2108	2209	99
AT1G17730.1	661	880	4.60067324631924	750	851	393
AT1G17745.2	2161	2340	4.99990699219042	2226	2327	43
AT1G17750.1	3241	3360	2.77441392643276	3223	3324	31
AT1G17820.1	2701	2840	3.2882779420391	2723	2824	61.5
AT1G17840.1	2441	2800	4.39961488326122	2453	2554	118
AT1G17880.1	561	760	3.39830532241595	592	693	201
AT1G17940.1	1621	1720	2.09880588807693	1580	1681	33
AT1G18030.1	1241	1420	2.66296595672151	1288	1389	32.5
AT1G18060.1	721	1000	4.21901773694643	868	969	210
AT1G18070.3	1781	2100	5.34198710913547	1939	2040	1720
AT1G18080.1	1021	1340	4.97593749620963	1103	1204	451
AT1G18150.2	1841	2080	4.57042809425423	1913	2014	74
AT1G18160.1	3321	3500	3.85606272926165	3344	3445	74
AT1G18180.1	961	1140	3.34695568959671	1012	1113	89
AT1G18210.1	621	740	2.94952398329196	593	694	24
AT1G18260.1	2081	2320	4.22820694857336	2183	2284	215
AT1G18270.3	4221	4500	4.86026493560471	4271	4372	227
AT1G18330.2	1481	1620	2.72280341839117	1485	1586	33
AT1G18360.1	1401	1640	3.14478283348612	1436	1537	154
AT1G18370.1	2921	3100	4.02823587535608	2970	3071	57
AT1G18450.1	1341	1620	4.96773601668383	1457	1558	363
AT1G18470.1	1621	1800	3.8286210516376	1655	1756	125
AT1G18500.1	1781	2040	4.67838944755439	1912	2013	834
AT1G18540.1	601	860	5.08609255482676	698	799	905
AT1G18600.1	1201	1440	5.28846172386655	1293	1394	389
AT1G18630.1	561	740	2.8162718642569	601	702	97
AT1G18640.2	901	1180	3.66215956146508	969	1070	105
AT1G18650.1	661	840	2.72754637633468	690	791	42
AT1G18660.4	1761	2080	4.66555102268294	1838	1939	268
AT1G18700.4	301	440	2.67853448775388	284	385	33
AT1G18700.4	2161	2360	2.76001032693724	2174	2275	102
AT1G18720.1	621	900	5.09443854775685	706	807	235
AT1G18730.1	441	660	4.44375579352158	498	599	178
AT1G18800.1	821	1160	4.74214612635023	911	1012	430
AT1G19110.1	2341	2540	4.01858484752339	2405	2506	72
AT1G19120.1	521	760	6.61689005826982	598	699	202
AT1G19130.1	681	840	4.97964481394027	731	832	47
AT1G19140.2	961	1280	3.97659431409127	1043	1144	231
AT1G19170.1	1581	1760	3.56576853281385	1610	1711	47
AT1G19220.1	3601	3880	3.4548516426341	3708	3809	62
AT1G19270.1	2141	2300	2.58876386750457	2156	2257	54
AT1G19330.3	1061	1240	2.63517227395238	1097	1198	90
AT1G19360.1	1541	1700	2.73831828230669	1553	1654	51
AT1G19370.1	2001	2140	3.37269326361837	1990	2091	30
AT1G19400.1	1441	1660	3.52820355978948	1486	1587	44
AT1G19430.1	2541	2760	4.60707387122433	2609	2710	180
AT1G19450.1	1621	1880	2.59930053595297	1690	1791	38
AT1G19490.1	1561	1660	3.19904631096198	1588	1689	25
AT1G19520.1	2261	2380	2.52784352353988	2233	2334	29
AT1G19570.1	781	900	2.28473889948186	753	854	78
AT1G19580.1	1081	1360	5.21965761930197	1214	1315	321
AT1G19600.1	1141	1340	3.37826736586654	1190	1291	60
AT1G19660.1	1101	1400	5.49661210346723	1229	1330	461
AT1G19680.1	1601	1800	3.41420443379169	1647	1748	90.5
AT1G19690.1	1101	1260	2.83127366069006	1114	1215	39
AT1G19700.1	1821	2020	3.99159684581527	1885	1986	50
AT1G19710.1	1481	1720	3.26644339180545	1558	1659	155
AT1G19730.1	481	700	3.35026107013721	470	571	64
AT1G19740.1	861	1120	4.88203907499141	975	1076	99
AT1G19850.1	3101	3360	3.95456979176821	3230	3331	238
AT1G19870.1	2661	2940	4.76387652843873	2742	2843	136
AT1G19880.1	1841	2020	2.2005485645811	1867	1968	55
AT1G19910.1	501	780	3.41647292942954	556	657	125
AT1G19970.1	941	1080	3.21078515794504	945	1046	54
AT1G20010.1	1341	1600	2.97594956851633	1399	1500	120
AT1G20020.1	1161	1380	3.11112248179723	1174	1275	79
AT1G20050.1	781	960	3.50116309264435	814	915	86
AT1G20090.1	961	1200	5.45545370225128	1064	1165	660
AT1G20110.1	1801	2120	6.07707777831255	1932	2033	424
AT1G20200.1	1461	1800	5.65502664128213	1561	1662	574
AT1G20220.1	681	780	2.04372768256772	706	807	68
AT1G20220.1	1201	1340	2.27201875035159	1202	1303	39
AT1G20225.1	681	900	3.74263150613787	714	815	80
AT1G20260.1	1521	1900	6.57658906438489	1726	1827	2376
AT1G20270.1	1161	1320	2.83928174878453	1162	1263	71
AT1G20340.1	561	840	4.27111424643987	637	738	520
AT1G20390.1	1901	2060	2.15166856482162	1943	2044	34
AT1G20390.1	2101	2200	2.06691546384625	2125	2226	28
AT1G20390.1	2481	2600	2.56476749589855	2486	2587	25
AT1G20430.1	401	620	5.26990043436857	460	561	107
AT1G20510.1	1621	1840	3.77127323124386	1700	1801	116
AT1G20540.1	1121	1260	2.51483994882004	1119	1220	48
AT1G20560.1	1901	2000	2.01880641152691	1858	1959	61
AT1G20575.1	801	1000	3.50673974922213	836	937	80
AT1G20580.1	461	760	5.4174847439694	575	676	530
AT1G20610.1	1541	1740	3.63404545898608	1594	1695	49
AT1G20630.1	1561	1900	4.04643020620904	1678	1779	353
AT1G20670.1	2181	2380	3.20947551931991	2221	2322	73
AT1G20693.1	661	940	5.31170970953696	761	862	135
AT1G20696.2	701	920	4.82310285116226	741	842	273
AT1G20760.1	3221	3420	3.69386993409689	3272	3373	93
AT1G20770.1	861	1060	4.32353011529492	919	1020	71
AT1G20810.1	701	900	3.96919432718264	751	852	194
AT1G20816.1	541	700	2.71093333296584	516	617	66
AT1G20840.1	2201	2440	3.03296601127707	2266	2367	108
AT1G20870.1	1421	1560	3.07638482449376	1425	1526	48
AT1G20880.1	1881	2040	2.45296120864736	1897	1998	50
AT1G20910.1	1401	1620	4.78484460641355	1483	1584	381
AT1G20920.1	3661	3860	2.32491306741745	3697	3798	116
AT1G20920.1	4281	4420	2.51395826912554	4279	4380	62
AT1G20960.1	361	460	3.11514180166253	365	466	25
AT1G20960.1	6761	7000	5.50543619293704	6867	6968	1685
AT1G20970.1	501	600	2.11576488222062	487	588	30
AT1G20970.1	4421	4540	2.08924825179739	4401	4502	51
AT1G20980.1	3521	3760	2.6954017064053	3556	3657	89
AT1G21065.1	561	780	4.42738302552591	625	726	86
AT1G21080.3	1001	1180	2.59849880860844	1030	1131	37
AT1G21160.1	3521	3680	2.63151513264879	3551	3652	43
AT1G21170.1	3261	3480	3.24811874347272	3276	3377	101
AT1G21190.1	441	640	3.9864909923485	472	573	47
AT1G21350.3	761	1000	5.17752553127819	859	960	179
AT1G21380.1	1701	1940	4.2509492974943	1741	1842	134
AT1G21400.1	1421	1640	2.57352048751051	1470	1571	65
AT1G21410.1	1121	1320	3.31969313789567	1145	1246	54
AT1G21440.1	1021	1160	2.87618610214922	1006	1107	26
AT1G21450.1	2001	2200	3.70395071852839	2036	2137	48
AT1G21460.1	821	1000	3.96879399875984	850	951	54
AT1G21480.1	1441	1620	3.20051613272709	1474	1575	40
AT1G21560.2	1441	1680	6.20442163163208	1523	1624	87
AT1G21580.1	6981	7180	2.60041546800095	7053	7154	52
AT1G21600.1	1141	1360	4.5686711976784	1212	1313	449
AT1G21630.2	1781	1900	2.10351494014538	1809	1910	30
AT1G21640.2	3241	3460	4.70854301071352	3325	3426	761
AT1G21660.1	1841	2020	3.3545023692743	1864	1965	73
AT1G21680.1	2081	2300	3.75070745810211	2110	2211	76
AT1G21690.3	921	1220	6.23762848795391	1030	1131	799
AT1G21700.1	2561	2720	2.83669959143826	2563	2664	43
AT1G21720.1	641	900	5.57381932451971	741	842	632
AT1G21730.1	3061	3260	2.97246248719291	3107	3208	163
AT1G21750.1	461	620	2.47170095328042	470	571	42
AT1G21750.1	1521	1860	4.77196613234604	1628	1729	640
AT1G21760.1	1121	1260	3.22873579480225	1152	1253	29
AT1G21780.1	1281	1460	3.23933143461355	1336	1437	78
AT1G21790.1	1021	1220	5.14403075073248	1076	1177	229
AT1G21880.2	1321	1540	2.63629858009129	1343	1444	64
AT1G21900.1	741	1060	5.27755312555347	801	902	145
AT1G21930.1	401	520	2.55708568453469	377	478	69
AT1G21945.1	1701	1900	3.6842784158097	1735	1836	181
AT1G21980.1	2681	2860	3.30529180816648	2720	2821	37
AT1G22015.1	1361	1500	3.22979152925598	1343	1444	37
AT1G22140.1	281	460	3.48349251181922	327	428	48
AT1G22170.1	1221	1380	3.03259349419387	1239	1340	70
AT1G22200.1	41	160	2.10126864458238	42	143	42
AT1G22200.1	1221	1600	6.3316640491179	1416	1517	2981
AT1G22280.3	1221	1460	3.69110387805925	1262	1363	87
AT1G22300.1	821	1240	5.44946983599391	1039	1140	1645
AT1G22310.2	1701	1820	2.2174876366439	1677	1778	40
AT1G22410.1	1641	1880	3.16115705080935	1623	1724	72
AT1G22430.1	1321	1480	3.77125546058913	1351	1452	52
AT1G22450.1	821	1140	4.19976340525298	908	1009	486
AT1G22510.2	841	1020	3.0776979141015	882	983	89
AT1G22520.2	421	640	7.54994526681413	498	599	66
AT1G22530.1	281	620	2.5080306164749	371	472	46
AT1G22620.1	2801	3100	5.89624500004654	2934	3035	855
AT1G22660.1	1761	2000	4.02560035837623	1812	1913	84
AT1G22700.1	981	1140	2.79098777786022	950	1051	61
AT1G22740.1	741	960	5.55816791264669	818	919	169
AT1G22750.4	721	1000	4.33339376175525	792	893	56
AT1G22770.1	3801	4120	6.61739138790606	3946	4047	1967
AT1G22780.1	481	760	4.39023815577335	567	668	157
AT1G22790.1	861	1160	4.56989895692104	976	1077	81
AT1G22800.1	1161	1460	5.15735744299921	1260	1361	329
AT1G22840.1	421	720	4.98637070976073	508	609	616
AT1G22850.1	1061	1260	4.29737418423344	1107	1208	49
AT1G22860.1	3041	3240	3.20368941441439	3103	3204	125
AT1G22910.3	1281	1460	3.09931072058135	1339	1440	38
AT1G22920.1	1201	1380	4.08964238228286	1248	1349	84
AT1G22930.1	3621	3840	3.20994969793173	3692	3793	102
AT1G22950.1	1241	1480	5.56741002049766	1340	1441	220
AT1G22970.1	1021	1140	3.56729577075451	1025	1126	27
AT1G22980.1	1321	1440	4.45918214068942	1351	1452	27
AT1G23190.1	1781	2100	6.50930266915947	1923	2024	2080
AT1G23220.1	601	780	2.73676550746489	601	702	108
AT1G23260.1	561	760	3.49194192308983	590	691	59
AT1G23290.1	381	600	2.74982601496008	416	517	180
AT1G23310.1	1641	2000	4.93557407522438	1757	1858	1143
AT1G23330.1	1421	1680	4.02146993862079	1455	1556	79
AT1G23360.1	881	1040	3.22776657026369	894	995	156
AT1G23400.1	1581	1820	5.26590637037956	1661	1762	207
AT1G23440.1	841	1000	3.47971633001998	894	995	45
AT1G23490.1	641	980	5.80726058597086	813	914	1350
AT1G23750.1	621	840	3.71456738319632	668	769	107
AT1G23820.1	1101	1400	5.01934798217841	1205	1306	170
AT1G23860.1	681	1000	3.95014893716879	781	882	746
AT1G23860.1	1261	1360	2.44325818397792	1252	1353	80
AT1G23870.1	2821	2960	2.33212805846457	2811	2912	67
AT1G23900.1	2841	3140	5.25012646644726	2998	3099	474
AT1G23950.2	1121	1340	3.58251580383325	1177	1278	148
AT1G23960.1	981	1240	6.54540686671975	1058	1159	158
AT1G23970.2	1101	1280	3.97205769718869	1138	1239	74
AT1G24040.1	1261	1380	2.36516037168277	1253	1354	98
AT1G24050.1	641	1020	5.65221946197463	811	912	2906
AT1G24090.1	1121	1300	3.7869461224742	1140	1241	40
AT1G24095.1	781	960	3.18132624601543	818	919	43
AT1G24120.1	1461	1700	3.76771093544126	1512	1613	65
AT1G24160.1	1841	2020	3.86364054733125	1887	1988	68
AT1G24180.1	1241	1540	4.1529017719663	1400	1501	194
AT1G24267.2	1261	1640	6.3217359395856	1440	1541	538
AT1G24310.1	1261	1480	4.06658643501909	1341	1442	191
AT1G24360.1	1041	1380	5.81668685886225	1242	1343	823
AT1G24400.1	1	120	6.71771932486143	-30	71	96.5
AT1G24490.1	1761	1920	2.86895639935789	1762	1863	57
AT1G24510.1	1601	1960	4.83586011779166	1730	1831	467
AT1G24610.1	1421	1720	4.41098472976763	1483	1584	102
AT1G24706.2	5521	5960	5.92980255142942	5740	5841	1696
AT1G24764.1	1981	2320	2.89803988697328	2115	2216	77
AT1G24793.1	981	1220	6.41034088392614	1071	1172	141.250000000001
AT1G24880.1	1221	1420	5.79535469531882	1291	1392	108.400000000001
AT1G25054.1	1181	1420	7.42864319722176	1254	1355	141.250000000001
AT1G25098.1	581	720	2.43361562642448	618	719	124.25
AT1G25145.1	961	1220	6.48202372031194	1052	1153	141.250000000001
AT1G25175.1	481	680	3.64710582964782	538	639	391
AT1G25210.1	1101	1340	6.35012236851677	1187	1288	141.250000000001
AT1G25220.2	921	1160	2.86959563910944	957	1058	107.666666666667
AT1G25260.1	721	1000	5.02906682632296	849	950	414
AT1G25280.1	1921	2100	3.13839415593319	1960	2061	42
AT1G25350.2	2361	2600	4.20942883616724	2432	2533	322
AT1G25380.1	1341	1520	3.21231566631493	1384	1485	60
AT1G25420.1	1081	1300	3.84635277254194	1135	1236	205
AT1G25520.1	861	1180	5.51054477205503	954	1055	258
AT1G25530.1	1281	1540	4.95076288738031	1355	1456	101
AT1G25540.1	2681	3020	6.79724011629669	2816	2917	781
AT1G25570.1	2081	2300	2.91978033584453	2099	2200	50
AT1G25580.1	1661	1900	4.76653698813205	1714	1815	75
AT1G25682.1	961	1240	4.63776632796588	1035	1136	186
AT1G26090.1	1501	1620	2.67856017170426	1498	1599	26
AT1G26100.1	701	800	2.86777085796562	700	801	26
AT1G26110.1	2081	2320	3.9108314343843	2167	2268	275
AT1G26120.1	1541	1760	3.49359691596092	1619	1720	281
AT1G26130.2	3741	3960	2.60776180851725	3814	3915	95
AT1G26150.1	2541	2860	5.73590456719806	2720	2821	298
AT1G26180.1	1121	1260	3.75313867622238	1128	1229	30
AT1G26190.1	2241	2380	2.8457268610149	2256	2357	28
AT1G26340.1	481	620	5.44285605814284	461	562	31
AT1G26370.1	2461	2700	3.78308415121486	2545	2646	106
AT1G26440.3	1301	1440	2.65972228951774	1299	1400	28
AT1G26460.1	2081	2300	3.1233417216549	2034	2135	65
AT1G26540.1	2201	2380	2.68613350024678	2206	2307	48
AT1G26550.1	441	720	5.76422014132465	588	689	1077
AT1G26560.1	1561	1740	3.98508591313577	1590	1691	41
AT1G26580.1	2461	2680	3.21248245208679	2532	2633	63
AT1G26630.1	521	880	5.04417590646365	589	690	762
AT1G26640.1	1101	1360	3.72584738128757	1176	1277	244
AT1G26670.1	781	1060	4.70220083065176	880	981	97
AT1G26690.1	781	880	2.05408712015654	745	846	30
AT1G26740.1	441	740	5.18577274266138	542	643	252
AT1G26830.1	2381	2560	3.61681851513902	2415	2516	88
AT1G26850.1	2121	2420	5.4235464325362	2221	2322	257
AT1G26880.1	321	640	5.37502507333727	422	523	1042
AT1G26940.1	741	920	4.29769310274798	798	899	221
AT1G27000.1	1001	1340	5.55309410102398	1173	1274	617
AT1G27090.1	1341	1560	2.82396703978805	1397	1498	83
AT1G27100.1	1761	2020	6.20428672515022	1835	1936	160
AT1G27150.1	1421	1740	5.43583657733436	1573	1674	92
AT1G27290.1	741	1000	4.46180040334867	730	831	41
AT1G27310.1	441	760	5.97631395772109	537	638	969
AT1G27320.1	3181	3560	4.97112990824437	3314	3415	626
AT1G27330.1	281	460	2.939617347959	290	391	70
AT1G27350.1	281	480	3.01618246325662	313	414	144
AT1G27360.1	1361	1460	2.05020511077572	1316	1417	38
AT1G27370.1	2541	2720	3.03230353204455	2594	2695	170
AT1G27390.1	761	1100	3.50885442850511	923	1024	97
AT1G27400.1	521	820	5.13390571259877	585	686	902
AT1G27430.1	4481	4600	2.20132112284482	4467	4568	52
AT1G27435.1	401	680	4.6349648311362	474	575	79
AT1G27450.3	1101	1280	3.08630835667163	1112	1213	359
AT1G27460.1	2341	2500	3.00897945207	2361	2462	67
AT1G27510.1	1901	2220	3.93789002230404	2003	2104	274
AT1G27520.1	1821	2120	5.42798946638353	1914	2015	743
AT1G27530.1	481	760	5.55896024678022	611	712	896
AT1G27595.1	1081	1300	3.14326572152835	1150	1251	64
AT1G27595.1	3061	3320	5.47042704829167	3185	3286	772
AT1G27630.1	1201	1480	3.80170644069789	1286	1387	261
AT1G27650.1	1201	1360	3.24083693483996	1246	1347	48
AT1G27680.1	1841	2040	3.76611910600062	1885	1986	69
AT1G27690.1	1441	1580	2.3414842986404	1430	1531	49
AT1G27695.1	341	520	2.85680085163754	330	431	82
AT1G27700.1	1061	1220	4.26633063300016	1089	1190	41
AT1G27750.1	3281	3460	2.9997720002588	3330	3431	44
AT1G27752.1	2701	2920	4.43993237149342	2783	2884	131
AT1G27760.3	1721	1920	4.70008077002495	1784	1885	73
AT1G27770.1	3221	3480	3.3112085667822	3281	3382	81
AT1G27840.3	1441	1780	4.20544649686014	1600	1701	132
AT1G27850.1	4081	4280	4.45584954326391	4157	4258	142
AT1G27900.1	2321	2460	2.11341425433391	2275	2376	94
AT1G27950.1	621	760	2.98111887123664	615	716	32
AT1G27960.1	1721	1920	3.18017522071776	1774	1875	108
AT1G27980.1	1621	1840	3.90189867076341	1670	1771	55
AT1G27990.1	41	240	2.38575397412541	72	173	66
AT1G28050.1	1541	1680	2.53719581631478	1534	1635	38
AT1G28060.1	2321	2600	4.14524171387139	2372	2473	186
AT1G28090.1	1581	1720	2.05445775472639	1580	1681	232
AT1G28090.1	1761	1860	2.18701072633518	1710	1811	57
AT1G28110.1	1441	1680	3.60881022152133	1499	1600	84.5
AT1G28120.1	1081	1360	4.80992476419668	1152	1253	291
AT1G28140.1	841	1080	4.51134772353642	919	1020	226
AT1G28150.1	361	560	4.350341804559	368	469	37
AT1G28200.1	821	1000	3.28179796344398	850	951	59
AT1G28250.1	501	720	3.30819896955811	527	628	68
AT1G28320.1	2201	2420	4.24683499975676	2280	2381	122
AT1G28330.5	681	860	2.73942400249585	725	826	68
AT1G28340.1	1901	2160	5.67124279901153	2013	2114	305
AT1G28350.1	2261	2540	5.34235650618907	2416	2517	564
AT1G28440.1	1041	1160	2.12721807018172	1010	1111	28
AT1G28490.1	781	1060	3.70173110284458	865	966	157
AT1G28510.1	801	1000	5.34436465972998	852	953	52
AT1G28520.1	1821	2100	2.84201018244895	1875	1976	159
AT1G28530.1	1821	1960	2.44684635683862	1804	1905	70
AT1G28540.1	401	600	3.70979708599333	446	547	206
AT1G28570.1	1081	1400	3.69906354455931	1130	1231	80
AT1G28580.1	1141	1360	3.14800924453659	1169	1270	83
AT1G28610.2	1261	1400	2.27234168939625	1257	1358	32
AT1G28710.1	1081	1260	3.04322153791278	1093	1194	52
AT1G29030.1	1721	1920	3.48711405267716	1765	1866	64
AT1G29050.1	1201	1400	5.12103763399462	1276	1377	85
AT1G29060.1	561	760	2.40101106157441	610	711	74
AT1G29070.1	501	760	4.38871547281092	613	714	342
AT1G29150.1	1301	1560	4.14129110308946	1354	1455	136
AT1G29240.1	2081	2280	4.78714921195536	2134	2235	112
AT1G29250.1	441	720	3.26453913571076	475	576	116
AT1G29310.1	1401	1680	6.12330257953212	1539	1640	506
AT1G29320.1	1381	1540	3.0265965271309	1399	1500	132
AT1G29330.1	921	1180	3.4833441691636	923	1024	216
AT1G29350.1	2641	2920	5.28783680247726	2705	2806	338
AT1G29370.1	2641	2840	4.64956441515823	2712	2813	287
AT1G29390.1	601	820	4.29313659716009	684	785	364
AT1G29395.1	661	880	3.2861295931518	695	796	63
AT1G29418.1	1	180	3.07068508633196	23	124	288
AT1G29470.1	2681	2800	2.37247923535098	2693	2794	27
AT1G29630.2	2381	2520	2.53741208325556	2394	2495	37
AT1G29670.1	1181	1280	2.04457497392099	1153	1254	29
AT1G29690.1	1961	2220	4.01298253880459	2054	2155	170
AT1G29700.1	1081	1340	5.13958361433669	1138	1239	277
AT1G29800.1	1641	1800	2.47820804189098	1675	1776	35
AT1G29810.1	761	860	2.06672532153588	740	841	33
AT1G29820.1	1681	1860	3.59345428432358	1719	1820	143
AT1G29840.1	841	940	2.03997770251909	814	915	58
AT1G29850.3	441	820	6.31233477666529	590	691	1200
AT1G29880.1	2081	2380	6.16614424143665	2244	2345	1249
AT1G29890.2	1781	1900	2.34049537728521	1808	1909	28
AT1G29900.1	3561	3820	4.17331904214448	3652	3753	115
AT1G29940.1	3661	3860	2.58484504966831	3697	3798	63
AT1G29965.1	581	740	3.04472520184776	587	688	37
AT1G29970.2	1021	1160	3.53448517895775	1011	1112	30
AT1G29990.1	481	720	6.32831640611496	570	671	193
AT1G30000.1	1981	2340	5.05232244096867	2091	2192	461
AT1G30070.2	721	920	3.36801912903176	725	826	93
AT1G30120.1	1341	1480	2.39201061223327	1317	1418	42
AT1G30130.1	1081	1200	4.728689516423	1088	1189	27
AT1G30200.2	1521	1720	3.48939478226156	1586	1687	120
AT1G30210.1	1461	1660	6.22624989561773	1530	1631	136
AT1G30230.2	721	1040	6.07102093867915	826	927	514
AT1G30270.1	1881	2160	4.68882965204422	1961	2062	262
AT1G30300.1	1121	1320	2.82773305752906	1151	1252	39
AT1G30320.1	1561	1720	2.97390055809911	1573	1674	30
AT1G30330.2	3541	3820	3.90473621149611	3620	3721	212
AT1G30380.1	461	660	3.66512449843655	487	588	235
AT1G30400.1	4821	5160	6.05382518752194	4980	5081	2141
AT1G30450.1	3101	3400	3.57142267105101	3171	3272	111
AT1G30460.1	1961	2140	2.80871558886704	1953	2054	51
AT1G30490.1	2721	2920	4.23387658838475	2779	2880	86
AT1G30500.2	821	940	2.25651620420432	771	872	48
AT1G30540.1	1221	1400	3.14305379611643	1240	1341	51
AT1G30580.1	1261	1540	4.42623331243965	1348	1449	241
AT1G30590.1	2101	2300	3.42178845268945	2152	2253	106
AT1G30620.1	1681	1920	3.06159064602444	1726	1827	144
AT1G30630.1	901	1200	5.1307145773852	1069	1170	318
AT1G30650.1	1661	1760	2.16126014031518	1627	1728	26
AT1G30680.1	2221	2560	3.94370318152621	2305	2406	143
AT1G30690.1	1681	1860	2.50227438924977	1714	1815	41
AT1G30820.1	2081	2400	2.71462836304797	2062	2163	88
AT1G30825.1	1081	1260	3.30951828483652	1106	1207	56
AT1G30880.1	421	600	4.07831172141431	467	568	184
AT1G30890.1	821	1040	4.70443616976929	897	998	46
AT1G30910.1	941	1120	2.59309752771888	945	1046	262
AT1G30960.1	1401	1500	4.02862144168293	1367	1468	23
AT1G30970.1	1221	1580	5.11699445392304	1317	1418	726
AT1G31010.1	1161	1320	2.93022822454394	1146	1247	139
AT1G31020.1	561	780	3.93431676760752	630	731	62
AT1G31070.2	1581	1800	4.30277136778537	1652	1753	52
AT1G31130.1	1221	1380	3.63550092370235	1245	1346	35
AT1G31190.1	1201	1320	2.36365130136239	1178	1279	99
AT1G31220.1	1221	1400	2.97828555322631	1215	1316	174
AT1G31230.1	2721	2980	4.57232011170744	2844	2945	412
AT1G31300.1	1021	1320	4.47523221997889	1103	1204	232
AT1G31330.1	721	940	3.9867617798433	726	827	188
AT1G31340.1	421	740	5.59373537490193	520	621	662
AT1G31410.1	1461	1720	3.03141990270859	1502	1603	74
AT1G31420.1	2221	2460	4.13222137530689	2282	2383	109
AT1G31440.1	121	260	2.13592821166974	120	221	28
AT1G31440.1	1561	1820	3.40430039143402	1674	1775	52
AT1G31500.4	1281	1480	3.7722711775368	1314	1415	95
AT1G31550.2	1241	1340	2.43916455680281	1212	1313	29
AT1G31600.1	1861	2140	5.19396904538512	1944	2045	563
AT1G31650.1	2021	2240	6.17630218475512	2116	2217	185
AT1G31730.1	3141	3400	2.92157689226497	3190	3291	168
AT1G31760.1	441	580	3.099238282943	462	563	41
AT1G31780.1	2081	2280	3.73734008580838	2117	2218	78
AT1G31800.1	1701	2060	6.14183207272437	1826	1927	539
AT1G31810.1	3961	4200	3.61284739933575	4035	4136	358
AT1G31812.1	361	640	4.97864188461093	440	541	1251
AT1G31835.1	221	400	2.88392609404801	225	326	252
AT1G31850.1	2001	2280	4.14944096034926	2076	2177	258
AT1G31870.1	1721	2120	6.25484727044149	1913	2014	1342
AT1G31880.1	1381	1540	2.99767672101848	1401	1502	43
AT1G31910.1	2121	2340	4.48086290394551	2173	2274	245
AT1G31940.1	701	880	3.55149697734693	748	849	71
AT1G31970.1	1561	1840	5.25808673593405	1638	1739	397
AT1G32050.1	941	1260	5.73883983859585	1105	1206	1555
AT1G32060.1	1261	1540	6.07361422100355	1401	1502	1894
AT1G32070.2	761	980	5.13703439933137	790	891	59
AT1G32080.1	1521	1800	4.64500125562514	1637	1738	100
AT1G32090.1	2501	2720	4.0654878753476	2563	2664	59
AT1G32130.1	1621	1840	3.98812347215829	1713	1814	124
AT1G32150.1	1421	1600	3.78935468226352	1474	1575	98
AT1G32160.1	1181	1400	3.9415240802511	1253	1354	68
AT1G32190.1	1461	1600	3.12523884798403	1471	1572	32
AT1G32200.1	1521	1780	4.5484125082971	1631	1732	267
AT1G32210.1	421	640	5.60538863037174	513	614	533
AT1G32220.1	381	500	2.54220944350194	363	464	25
AT1G32220.1	981	1200	4.71194916293946	1052	1153	94
AT1G32230.1	2301	2580	4.75857759760023	2416	2517	287
AT1G32310.1	401	600	3.21246614648775	399	500	104
AT1G32340.1	2121	2280	3.446758538005	2130	2231	32
AT1G32360.1	1481	1700	2.96209307977326	1506	1607	71
AT1G32380.1	1381	1660	3.00635155005846	1465	1566	61
AT1G32400.1	1101	1360	4.80160894030364	1210	1311	287
AT1G32440.1	1701	1900	3.09614377194916	1754	1855	86
AT1G32450.1	1001	1120	2.08169169173063	1012	1113	36
AT1G32470.1	501	780	4.14671285142183	634	735	254
AT1G32490.1	3321	3640	4.85691197730713	3491	3592	433
AT1G32500.1	1441	1800	6.73013820585088	1642	1743	4295
AT1G32530.1	2301	2420	2.18801576912327	2277	2378	31
AT1G32580.1	661	940	6.55045149734962	788	889	898
AT1G32700.1	961	1080	4.01106466385064	945	1046	27
AT1G32730.1	1241	1440	3.48418890052355	1268	1369	81
AT1G32750.1	6041	6180	2.54069793760997	6038	6139	92
AT1G32790.2	1221	1600	6.10891027385481	1340	1441	568
AT1G32900.1	2001	2180	3.97927493331487	2059	2160	63
AT1G32930.1	1541	1660	3.11534916171271	1549	1650	26
AT1G32940.1	2301	2480	2.97532965946906	2283	2384	92
AT1G32990.1	581	840	4.3601195935623	659	760	270
AT1G33040.1	601	840	4.36674414393489	663	764	136
AT1G33050.1	2441	2660	5.27056623592351	2530	2631	274
AT1G33060.2	1941	2160	3.30580108563235	2023	2124	39
AT1G33110.1	1621	1840	4.41363593242445	1683	1784	107
AT1G33120.1	581	940	6.56621255568538	689	790	1199
AT1G33140.1	581	940	5.81465568326312	720	821	1052
AT1G33170.1	181	300	2.2575024178654	217	318	30
AT1G33230.1	1161	1500	4.0922896612181	1249	1350	346
AT1G33250.1	1741	2040	3.41513670767343	1813	1914	55
AT1G33265.1	641	840	4.01165261762646	703	804	119
AT1G33270.1	1441	1580	2.15231556057135	1406	1507	85
AT1G33290.1	1101	1280	4.31515583541213	1164	1265	58
AT1G33330.1	861	1080	5.63997952433346	949	1050	100
AT1G33360.1	2241	2420	2.90865561219168	2258	2359	67
AT1G33390.1	3821	4040	4.54348986246248	3883	3984	55
AT1G33400.1	2261	2520	4.18527832316372	2315	2416	61
AT1G33410.1	281	380	3.12554449440491	243	344	24
AT1G33410.1	4521	4700	3.07117070166106	4547	4648	121
AT1G33470.1	1781	2020	4.7158743595189	1870	1971	145
AT1G33480.1	941	1080	2.38619264047383	920	1021	38
AT1G33490.1	721	880	3.04132959755985	756	857	196
AT1G33680.1	2441	2760	5.83085636217198	2546	2647	248
AT1G33700.1	3141	3420	3.20425846101372	3255	3356	248
AT1G33810.1	361	640	5.79434694057648	453	554	696
AT1G33980.2	1901	2060	2.72859746401541	1910	2011	32
AT1G33990.1	1281	1500	2.66339829462846	1338	1439	69
AT1G34000.1	521	740	3.37974158057014	530	631	62
AT1G34020.1	1261	1460	4.13157126650005	1316	1417	58
AT1G34030.1	501	760	6.19472797373796	610	711	637
AT1G34130.1	2221	2500	4.25104458854818	2290	2391	300
AT1G34190.1	1921	2160	4.12226719709266	1990	2091	90
AT1G34220.1	2101	2280	3.23512046981341	2137	2238	44
AT1G34340.1	1601	1820	3.06783437720898	1685	1786	47
AT1G34360.1	1641	1820	4.05725506846386	1692	1793	97
AT1G34370.2	1461	1620	2.36177257447107	1485	1586	36
AT1G34430.1	1441	1780	6.32066933483742	1592	1693	406
AT1G34470.1	1441	1640	4.12151565450161	1473	1574	70
AT1G34550.1	2421	2580	3.76474021270082	2445	2546	47
AT1G34770.1	781	940	2.92416510869884	793	894	90
AT1G34780.1	1181	1440	5.78541361074703	1292	1393	193
AT1G35120.1	61	160	2.55620350773973	35	136	28
AT1G35160.2	1001	1340	4.29632627799762	1145	1246	381
AT1G35180.1	701	880	3.25200092753874	742	843	46
AT1G35190.1	1121	1340	5.3509825769328	1212	1313	311
AT1G35220.1	3361	3520	3.16420664116936	3370	3471	107
AT1G35290.1	541	840	5.06905483844283	653	754	526
AT1G35460.1	861	1120	4.19550021786675	938	1039	91
AT1G35470.2	1401	1680	6.62526981390865	1530	1631	543
AT1G35490.1	801	940	2.15995518696293	840	941	38
AT1G35510.1	2061	2300	3.8308516834902	2114	2215	51
AT1G35580.1	1701	2060	5.70181108320326	1848	1949	444
AT1G35680.1	601	860	4.85764244759715	682	783	311
AT1G35720.1	1141	1280	3.5112211585318	1147	1248	34
AT1G35780.1	1061	1340	4.53511170567432	1161	1262	158
AT1G36050.1	1301	1400	2.11857849141451	1265	1366	42
AT1G36160.1	6801	7040	4.52900912240313	6898	6999	463
AT1G36180.1	7161	7280	2.98479233470367	7146	7247	24
AT1G36310.1	1281	1520	3.49345887845449	1371	1472	42
AT1G36320.1	1261	1460	3.8380473609352	1303	1404	80
AT1G36370.1	901	1000	2.00647224837509	931	1032	27
AT1G36370.1	1801	1940	2.07481964577981	1776	1877	55
AT1G36980.1	441	660	4.9632650464605	538	639	1010
AT1G36990.1	2621	2800	2.89153127506806	2571	2672	35
AT1G38065.1	1561	1720	4.44939268182898	1576	1677	33
AT1G38131.1	2101	2240	3.80836604975819	2104	2205	33
AT1G41830.1	1761	2040	3.91912440487615	1848	1949	237
AT1G41880.1	461	720	5.17008932739731	431	532	212.5
AT1G41896.1	4641	4780	4.28010821332428	4668	4769	31.3333333333333
AT1G42430.1	1401	1520	2.24058162268762	1371	1472	78
AT1G42440.1	2441	2740	6.11462298132699	2565	2666	584
AT1G42470.1	3721	3880	3.59206099876155	3750	3851	76
AT1G42480.1	581	780	3.57376587264624	636	737	478
AT1G42960.1	481	780	5.23182535529522	568	669	429
AT1G42970.1	1381	1740	4.75983483116523	1462	1563	357
AT1G42990.1	901	1100	3.81599564366448	954	1055	53
AT1G43060.1	8981	9160	3.57252702656616	9025	9126	47
AT1G43130.1	681	1100	6.47031204500037	844	945	1670
AT1G43170.1	1041	1160	2.04980959060246	1044	1145	129
AT1G43170.1	1161	1440	4.69492359167405	1240	1341	537
AT1G43190.1	1361	1640	3.50747808052874	1465	1566	150
AT1G43560.1	461	800	3.85553572031465	521	622	435
AT1G43580.1	1321	1520	2.85348297416009	1357	1458	58
AT1G43620.1	2221	2500	5.76723551990846	2299	2400	134
AT1G43670.1	1061	1300	4.98319606121792	1149	1250	139
AT1G43690.1	2041	2300	5.04322962075502	2138	2239	267
AT1G43700.1	1141	1360	4.2990149099735	1243	1344	94
AT1G43710.1	1601	1740	4.11643117186785	1590	1691	31
AT1G43850.1	3321	3560	2.88508146396151	3348	3449	111
AT1G43860.1	1101	1360	4.45435456824625	1191	1292	168
AT1G43890.1	661	960	3.6083759334991	715	816	146
AT1G43900.1	1021	1240	3.99779871420334	1094	1195	160
AT1G44000.1	861	1100	3.23730056166216	872	973	51
AT1G44170.1	1401	1680	4.64927781692988	1522	1623	336
AT1G44350.1	1441	1620	2.20335989803446	1396	1497	119
AT1G44350.1	1621	1740	2.0205195576967	1574	1675	51
AT1G44446.1	1721	1980	5.15023510059767	1824	1925	235
AT1G44575.1	741	1040	6.23664708995389	817	918	2081
AT1G44750.1	1241	1440	3.08438312390405	1260	1361	119
AT1G44770.1	961	1160	4.12246184563363	1024	1125	41
AT1G44780.1	1501	1640	2.7781299588462	1497	1598	49.5
AT1G44790.1	701	920	4.7625716282098	790	891	107.5
AT1G44820.1	1321	1640	3.64660888470376	1450	1551	90
AT1G44835.2	901	1220	6.35864396991477	1049	1150	1120
AT1G44890.1	901	1120	5.68856057508615	983	1084	147
AT1G44900.1	2841	3020	3.66962181734468	2889	2990	74
AT1G44910.1	2981	3200	4.15423209721224	3031	3132	246
AT1G44920.1	781	1100	5.28083046751553	888	989	817
AT1G44960.1	941	1100	2.61535061162431	959	1060	77
AT1G45000.1	1261	1480	3.70955480558738	1286	1387	91
AT1G45050.1	541	760	4.97990264323771	642	743	380
AT1G45130.1	2221	2540	6.19889453685291	2367	2468	1048
AT1G45150.1	2021	2260	3.82681923476013	2102	2203	317
AT1G45160.2	3521	3720	3.73895694822809	3601	3702	105
AT1G45170.1	781	980	3.52619154369828	818	919	41
AT1G45180.1	2321	2420	2.16392179011347	2282	2383	69
AT1G45207.2	1801	2000	3.66029265023194	1865	1966	111
AT1G45230.1	821	1080	5.22825707194518	937	1038	230
AT1G45231.2	1	140	2.5077779330201	25	126	31
AT1G45231.2	1581	1780	3.87513201657045	1630	1731	62
AT1G45249.3	1501	1680	3.18271880165258	1536	1637	50
AT1G45332.1	2401	2580	3.91391418866055	2438	2539	136
AT1G45474.1	681	900	3.9619023328125	735	836	68
AT1G45688.1	1181	1400	3.0204788528445	1225	1326	50
AT1G45976.1	901	1060	4.23728218138143	919	1020	34
AT1G47128.1	1481	1760	5.24628743666843	1579	1680	274
AT1G47200.1	541	780	4.87354046848594	632	733	126
AT1G47230.2	1241	1460	3.89663381638725	1276	1377	51
AT1G47240.1	1721	1920	3.59003287980823	1772	1873	86
AT1G47250.1	901	1020	2.1431342047805	876	977	47
AT1G47260.1	881	1180	4.84504407565236	1015	1116	681
AT1G47270.1	1441	1640	2.81813298303749	1474	1575	53
AT1G47278.2	401	540	2.62380439907827	414	515	48
AT1G47290.2	1541	1700	3.36892159887682	1563	1664	132
AT1G47310.1	1361	1520	3.63559819729439	1383	1484	49
AT1G47330.1	1621	1800	3.66483717292691	1703	1804	65
AT1G47380.1	1821	2040	4.0363601322869	1914	2015	170
AT1G47420.1	801	1100	5.81837576805231	922	1023	308
AT1G47490.1	1401	1720	6.52693817162455	1550	1651	1055
AT1G47500.1	1441	1720	5.88094163701334	1515	1616	193
AT1G47530.1	1441	1780	4.63492939364455	1592	1693	280
AT1G47550.2	2581	2960	6.64511740401435	2714	2815	3378
AT1G47560.1	2561	2760	4.46699942162122	2653	2754	114
AT1G47570.1	1701	1880	3.12362457362401	1670	1771	70
AT1G47640.1	781	1020	5.54097361517813	877	978	474
AT1G47710.1	1201	1440	5.54258269443047	1302	1403	154
AT1G47740.1	1161	1400	3.89023073782507	1213	1314	96
AT1G47830.1	541	800	5.83756887399553	665	766	639
AT1G47870.1	1421	1540	2.07864665168259	1402	1503	47
AT1G47900.1	3141	3380	5.03906964759838	3204	3305	269
AT1G48030.1	1521	1700	3.76120673341175	1568	1669	96
AT1G48040.1	1461	1580	3.22864969799089	1448	1549	29
AT1G48050.1	2021	2240	3.20048783237195	2053	2154	71
AT1G48090.1	21	140	2.93149395687583	44	145	26
AT1G48090.1	12741	12980	4.67990318929404	12816	12917	1871
AT1G48110.1	2201	2540	3.27662334087361	2287	2388	200
AT1G48120.1	4101	4340	4.28713537767924	4181	4282	177
AT1G48140.1	341	620	5.28097099198283	441	542	302
AT1G48160.1	781	1040	4.86149301274399	861	962	365
AT1G48170.1	561	740	2.8507028409007	594	695	47
AT1G48175.1	721	880	4.11289297782528	750	851	57
AT1G48200.1	501	720	3.26183312720237	535	636	50
AT1G48210.1	1241	1460	4.1392550697633	1324	1425	108
AT1G48230.1	1441	1740	3.56813377561552	1612	1713	227
AT1G48240.1	1041	1240	4.38946538485881	1071	1172	40
AT1G48270.1	1221	1440	3.47395371664098	1220	1321	67
AT1G48280.1	1741	1940	5.11953915894113	1804	1905	117
AT1G48310.1	2101	2240	3.05897384886972	2112	2213	27.5
AT1G48350.1	481	700	4.34603115684414	565	666	181
AT1G48410.2	3161	3500	6.40706667776465	3350	3451	1574
AT1G48420.1	1081	1360	4.7683947498196	1210	1311	305
AT1G48440.1	421	680	4.83114983643971	475	576	215
AT1G48450.1	1281	1560	4.27965009343572	1362	1463	192
AT1G48460.1	1121	1280	3.31971901302915	1167	1268	59
AT1G48490.1	4021	4220	6.86653738368905	4103	4204	134
AT1G48520.1	1761	2000	3.81596917049914	1727	1828	79
AT1G48550.1	1101	1240	2.55030868372224	1082	1183	54
AT1G48570.1	1361	1600	4.53313381997119	1432	1533	228
AT1G48598.1	1621	1940	5.59823747959006	1762	1863	165
AT1G48600.2	1621	1940	5.7163865928064	1755	1856	165
AT1G48610.1	901	1200	4.4719757447082	993	1094	162
AT1G48620.1	1501	1800	3.2517484821677	1601	1702	273
AT1G48630.1	1001	1140	2.50345600804988	1018	1119	39
AT1G48635.2	1401	1520	2.19137401830539	1381	1482	31
AT1G48740.2	1281	1520	2.49248690926169	1319	1420	48
AT1G48790.1	1681	2000	3.96025769328921	1822	1923	79
AT1G48830.1	561	880	5.90823074733163	661	762	1312
AT1G48850.1	1341	1680	6.16732508745688	1466	1567	485
AT1G48860.1	1681	1880	4.19257405257776	1726	1827	108
AT1G48900.1	1521	1800	4.77868244512784	1581	1682	287
AT1G48920.1	1761	1940	2.62760806719716	1738	1839	143
AT1G48950.1	1861	2060	4.32760820168956	1933	2034	222
AT1G49040.1	3661	3840	3.17605034907069	3668	3769	69
AT1G49050.1	1761	2000	3.47567873992639	1818	1919	83
AT1G49140.1	401	600	4.77461491170761	473	574	405
AT1G49180.1	1281	1480	2.84955891760061	1295	1396	108
AT1G49240.1	1361	1680	4.78325905704956	1453	1554	368
AT1G49300.1	681	1000	6.26076159459642	841	942	831
AT1G49340.2	6061	6540	5.49513836971801	6237	6338	2711.2
AT1G49380.1	1681	1960	3.06713481394652	1750	1851	298
AT1G49400.1	481	820	5.51896687709277	658	759	409
AT1G49410.1	201	460	2.87507825510511	240	341	877
AT1G49430.1	321	480	2.27206741155473	338	439	29
AT1G49430.1	2061	2320	4.81356347897931	2148	2249	170
AT1G49480.1	1201	1540	4.25314863601754	1290	1391	135
AT1G49510.1	981	1200	3.77193621680688	1056	1157	59
AT1G49560.1	1241	1400	3.79825599751821	1255	1356	35
AT1G49580.1	1941	2200	4.61828614932634	2047	2148	344
AT1G49600.1	1361	1680	5.13990804864653	1458	1559	467
AT1G49670.2	2061	2380	5.68648818390035	2161	2262	404
AT1G49710.1	1801	2000	3.14748984130284	1831	1932	128
AT1G49720.2	1281	1580	4.78784608571512	1358	1459	393
AT1G49730.1	2121	2220	2.89610010010288	2106	2207	26
AT1G49740.1	1321	1580	4.14155342595577	1430	1531	59
AT1G49760.1	2241	2460	3.3928205947666	2270	2371	63
AT1G49880.1	521	740	4.10523607513679	574	675	62
AT1G49890.1	2361	2540	4.42132230387636	2378	2479	54
AT1G49950.3	1221	1520	4.54828783799157	1276	1377	144
AT1G49970.1	1241	1540	5.5558964229477	1321	1422	463.5
AT1G50000.1	861	1000	2.64619674787749	877	978	33
AT1G50010.1	1461	1760	5.19721893363513	1554	1655	290
AT1G50030.1	7841	8000	3.46763959727308	7850	7951	43
AT1G50110.1	1181	1300	2.0402789972743	1130	1231	64
AT1G50120.1	2001	2220	4.34892835675792	2050	2151	123
AT1G50140.1	3021	3220	4.70016983885608	3100	3201	261
AT1G50200.1	3081	3400	5.45913128424411	3232	3333	570
AT1G50250.1	2241	2440	2.50375454008125	2233	2334	68
AT1G50260.1	2161	2320	4.69226099448146	2193	2294	62
AT1G50300.1	1141	1380	3.65437066816319	1162	1263	79
AT1G50320.1	621	840	4.18085488217288	651	752	126
AT1G50360.1	3961	4140	3.40568034376497	3993	4094	87
AT1G50370.1	1161	1460	4.55335169645901	1310	1411	61
AT1G50380.1	2421	2580	2.52723250296011	2430	2531	29
AT1G50410.1	3121	3320	4.54148066796321	3195	3296	109
AT1G50430.1	1261	1620	6.74150650853877	1441	1542	4923
AT1G50440.1	1061	1240	4.71095441852427	1093	1194	39
AT1G50450.1	1281	1420	3.16451252273327	1275	1376	51
AT1G50480.1	1941	2200	4.01624936270671	1990	2091	209
AT1G50500.2	2681	2900	4.40791056016598	2762	2863	185
AT1G50570.1	1361	1480	2.31072448602594	1363	1464	29
AT1G50600.1	1821	1920	2.65793694425918	1844	1945	27
AT1G50660.1	2721	2920	3.18426158659897	2777	2878	61
AT1G50670.1	741	1040	4.65554712489963	902	1003	570
AT1G50700.1	1921	2060	3.4518489183892	1921	2022	35
AT1G50710.1	1401	1660	4.37060645198303	1522	1623	227
AT1G50840.1	621	740	2.1819203060009	642	743	26
AT1G50840.1	3321	3560	5.42199419524452	3424	3525	267
AT1G50920.1	2141	2380	4.34563207060943	2252	2353	56
AT1G50940.1	1281	1380	2.23092716091738	1231	1332	68
AT1G50950.1	1581	1780	3.00446285136191	1631	1732	53
AT1G51070.2	941	1180	4.18474156924073	1020	1121	168
AT1G51110.1	1201	1460	4.52073405057962	1291	1392	88
AT1G51140.1	1401	1620	4.52785188919829	1457	1558	94
AT1G51160.1	561	840	4.22039188382638	674	775	334
AT1G51200.1	781	1020	3.65667992820097	856	957	125
AT1G51310.1	1601	1760	3.74496379031912	1620	1721	101
AT1G51380.1	1281	1420	3.00235955939138	1303	1404	30
AT1G51390.1	901	1200	4.836092962811	987	1088	129
AT1G51460.1	2081	2280	3.44373978621877	2133	2234	80
AT1G51510.1	681	960	2.8416928278832	710	811	769
AT1G51560.1	1281	1500	3.86278093628301	1343	1444	57
AT1G51590.1	1741	2020	4.66504989505003	1853	1954	416
AT1G51600.1	1481	1660	3.16743272988995	1510	1611	77
AT1G51610.1	1901	2040	2.97449234999256	1897	1998	240
AT1G51630.1	1461	1640	3.12704964726105	1506	1607	62
AT1G51650.1	301	560	3.53525436783836	351	452	515
AT1G51690.3	1941	2320	5.72833022895068	2076	2177	855
AT1G51710.1	1381	1680	5.35759009399549	1474	1575	519
AT1G51720.1	2201	2460	4.98096323382613	2317	2418	520
AT1G51730.1	881	1220	4.84203935362049	989	1090	318
AT1G51740.1	1081	1260	3.84160612509425	1116	1217	50
AT1G51760.1	1381	1640	3.96901862463246	1457	1558	142
AT1G51805.1	2761	2960	2.81702757900591	2788	2889	51
AT1G51940.1	2221	2320	2.40425069011749	2170	2271	97
AT1G51980.1	1581	1960	5.33629820968728	1798	1899	1218
AT1G52030.2	2341	2460	2.60430598742602	2334	2435	25
AT1G52080.1	2101	2220	2.02906341052037	2098	2199	59
AT1G52150.2	3201	3420	6.15640278168336	3270	3371	103
AT1G52160.1	2621	2760	3.761580011362	2646	2747	28
AT1G52220.1	521	760	4.9729280746454	611	712	111
AT1G52230.1	441	660	2.66075518393592	451	552	107
AT1G52280.1	641	920	5.39628892082132	753	854	291
AT1G52290.1	1621	1820	3.34163735606629	1679	1780	134
AT1G52300.1	281	640	5.33761078771005	366	467	2893
AT1G52340.1	961	1060	2.06020248491555	921	1022	28
AT1G52370.1	901	1100	4.18673818481801	972	1073	106
AT1G52380.1	1441	1720	3.98684809235815	1490	1591	74
AT1G52420.1	2241	2600	6.32922215673456	2417	2518	660
AT1G52500.2	1201	1460	4.03313204263029	1272	1373	105
AT1G52510.1	1201	1460	4.80261088927934	1272	1373	427
AT1G52600.1	581	860	3.96179026924794	663	764	97
AT1G52670.1	901	1140	4.87730130148633	977	1078	97
AT1G52690.1	661	820	2.71541317261198	636	737	88
AT1G52730.2	1121	1360	4.96639568962677	1215	1316	582
AT1G52740.1	481	800	6.7191920386306	631	732	2126
AT1G52750.1	2161	2260	2.48236052412246	2113	2214	30
AT1G52760.1	1021	1140	2.39262427151595	1030	1131	29
AT1G52870.2	1181	1440	4.85558446969245	1277	1378	111
AT1G52980.1	1681	1920	3.66584742218822	1727	1828	100
AT1G53000.1	941	1240	3.84603458866795	1033	1134	137
AT1G53040.1	1861	2160	4.63054138821201	1889	1990	49
AT1G53050.1	2641	2780	3.0820628018293	2628	2729	41
AT1G53090.1	2501	2680	4.875636755727	2544	2645	60
AT1G53140.1	2521	2640	5.58785317106144	2554	2655	98
AT1G53165.3	2281	2440	2.21432800173466	2270	2371	50
AT1G53190.1	1781	1960	4.80413475889349	1814	1915	48
AT1G53200.1	1961	2160	2.51137565834103	2001	2102	67
AT1G53210.1	1861	2140	4.39721988517358	1942	2043	316
AT1G53230.1	1641	1800	2.91197731727664	1681	1782	36
AT1G53240.1	1181	1500	5.79824308506072	1292	1393	675
AT1G53280.1	1321	1520	3.49045047556214	1372	1473	78
AT1G53310.1	861	1000	3.29610138712182	905	1006	31
AT1G53310.1	2881	3200	4.99089273447834	3003	3104	384
AT1G53320.1	1161	1420	4.36197357243802	1223	1324	163
AT1G53400.1	561	820	6.58493141824415	642	743	583
AT1G53450.1	1601	1800	2.53518556777607	1736	1837	61
AT1G53510.1	2021	2360	5.4390295316762	2158	2259	488
AT1G53530.1	741	900	3.0272237848189	723	824	71
AT1G53560.1	441	640	4.75961281382184	500	601	73
AT1G53570.1	2161	2400	5.13915791254945	2259	2360	141
AT1G53580.1	941	1220	6.55109693348363	1015	1116	391
AT1G53645.1	1621	1900	5.03074914391256	1699	1800	181
AT1G53710.1	1601	1880	3.9661829225883	1682	1783	167
AT1G53730.2	2261	2460	3.77885327116916	2287	2388	136
AT1G53750.1	1321	1620	4.86280652605055	1428	1529	969
AT1G53780.2	1881	2100	3.39562883347157	1945	2046	89
AT1G53840.1	1781	1980	2.8287853323142	1831	1932	38
AT1G53850.1	741	1020	5.81480082763909	877	978	861
AT1G53880.1	1701	1940	5.9972706614693	1796	1897	184
AT1G53900.1	1701	1940	5.9972706614693	1796	1897	184
AT1G53910.1	521	620	2.00743410598592	490	591	31
AT1G53910.1	1361	1540	3.562322200772	1377	1478	41
AT1G54030.1	1201	1420	4.44434858322028	1286	1387	118
AT1G54080.2	1401	1700	4.91513686761111	1505	1606	279
AT1G54100.1	1581	1860	5.44201302019728	1679	1780	662
AT1G54110.1	681	860	3.82272896700135	719	820	115
AT1G54130.1	2421	2620	3.52166952771733	2491	2592	110
AT1G54150.1	1121	1360	4.46123857866031	1163	1264	64
AT1G54170.1	1961	2240	3.56296124044383	2001	2102	86
AT1G54210.1	401	600	4.64768125743955	424	525	55
AT1G54217.2	521	640	2.09963492815372	520	621	40
AT1G54220.1	1701	2040	6.0234010959893	1859	1960	313
AT1G54250.1	481	760	5.15246711347817	559	660	192
AT1G54270.1	1461	1720	2.83860175620616	1543	1644	80
AT1G54320.1	1161	1400	5.18981730005969	1266	1367	648
AT1G54340.1	1221	1560	5.78737852923453	1396	1497	1016
AT1G54350.1	2061	2300	6.18401840361078	2177	2278	1105
AT1G54355.1	21	120	2.75481906576824	17	118	25.5
AT1G54360.2	1461	1700	4.2968640839485	1547	1648	88
AT1G54370.1	1521	1760	4.52937425680046	1604	1705	394
AT1G54390.2	1081	1280	2.90110653120538	1080	1181	83
AT1G54440.2	2061	2240	2.86345921831735	2089	2190	145
AT1G54450.1	1641	1820	2.46649788911719	1672	1773	136
AT1G54460.1	1181	1420	3.99905612597691	1233	1334	64
AT1G54490.1	2881	3200	5.70599320080483	3036	3137	746
AT1G54510.1	1981	2240	3.85928895945297	2090	2191	46
AT1G54520.1	1161	1460	5.14894765927334	1312	1413	427
AT1G54570.1	2241	2420	2.71637249838198	2247	2348	55
AT1G54580.1	581	880	5.00386786013775	665	766	742
AT1G54610.2	1841	2080	5.41355047153989	1897	1998	261
AT1G54630.1	461	760	4.49734615976101	570	671	668
AT1G54780.1	821	1160	5.84843658586834	973	1074	954
AT1G54830.2	761	980	3.8542628398559	815	916	83
AT1G54850.1	721	820	2.35166645723996	709	810	25
AT1G54920.3	2981	3220	4.90984065565089	3054	3155	170
AT1G54960.1	1941	2160	3.1158655790135	1958	2059	94
AT1G55000.1	861	1080	4.17145997556772	926	1027	185
AT1G55040.1	2621	2780	3.84372418317986	2634	2735	40
AT1G55090.1	2481	2760	4.36844755286679	2616	2717	161.5
AT1G55100.1	501	680	2.91347356676583	616	717	169.5
AT1G55110.1	1441	1560	3.37963149071838	1433	1534	28
AT1G55120.1	1701	1900	2.64817387744018	1742	1843	71
AT1G55140.1	601	820	3.96324793264753	640	741	86
AT1G55160.3	701	900	4.21507505976129	789	890	272
AT1G55250.1	2581	2760	3.70066252004998	2645	2746	297
AT1G55310.3	921	1240	4.3274893453464	1027	1128	255
AT1G55320.1	2201	2340	2.14125712915006	2213	2314	38
AT1G55325.2	6361	6500	5.6307288742316	6350	6451	28
AT1G55340.1	1001	1140	2.85851545427127	993	1094	39
AT1G55360.1	1601	1760	3.49904592739917	1622	1723	33
AT1G55480.1	1021	1280	4.02963611527253	1075	1176	104
AT1G55490.1	1781	2080	6.02847936690747	1918	2019	3234
AT1G55510.1	1161	1380	3.84763156827643	1220	1321	102
AT1G55520.1	1001	1200	4.90328536624401	1063	1164	84
AT1G55535.1	1201	1400	4.2653357203449	1235	1336	110
AT1G55540.2	5501	5720	3.1867488014308	5553	5654	134
AT1G55680.1	1561	1940	4.79272914815454	1712	1813	497
AT1G55690.1	2341	2560	2.60698687619868	2453	2554	33
AT1G55730.1	1641	1920	2.71837264068537	1691	1792	116
AT1G55750.1	1821	2020	2.52880093028731	1819	1920	66
AT1G55805.1	541	700	3.93016892828144	558	659	47
AT1G55810.1	1481	1760	4.2772365763593	1530	1631	112
AT1G55820.1	1801	1960	3.14093095113027	1836	1937	86
AT1G55840.1	1261	1520	4.53116703719259	1353	1454	162
AT1G55850.1	2161	2260	2.18056533371663	2139	2240	26
AT1G55860.1	11941	12120	2.80911318216906	11930	12031	182
AT1G55890.1	1241	1440	5.04226283197187	1290	1391	62
AT1G55900.1	1261	1500	3.03252906102954	1339	1440	64
AT1G55930.1	2061	2220	3.09055570204047	2084	2185	66
AT1G56000.1	1101	1360	2.78474715819821	1158	1259	107
AT1G56010.2	1201	1320	2.56887051623664	1179	1280	34
AT1G56070.1	2561	2920	4.95768380858395	2674	2775	2093
AT1G56110.1	1521	1780	3.21682423259089	1592	1693	208
AT1G56140.1	3141	3300	3.10616573066258	3153	3254	65
AT1G56190.1	1561	1780	3.86706649543939	1626	1727	139
AT1G56200.1	421	700	4.71620925132331	532	633	688
AT1G56230.1	2241	2440	3.58839551183368	2299	2400	94
AT1G56280.1	841	1160	4.40366609812723	941	1042	178
AT1G56290.1	2261	2400	3.62704514861114	2260	2361	36
AT1G56300.1	721	840	2.39066057691211	712	813	28
AT1G56310.1	1701	1840	2.50527886218443	1682	1783	40
AT1G56330.1	561	940	5.29051618595615	653	754	878
AT1G56340.1	1161	1520	4.38630139159595	1336	1437	376
AT1G56350.1	1501	1660	2.62685009756243	1517	1618	45
AT1G56450.1	741	1040	6.18809311821169	871	972	378
AT1G56460.2	1781	1960	2.82657728614613	1780	1881	66
AT1G56500.1	3201	3420	2.78672644040793	3246	3347	279
AT1G56510.1	3521	3640	2.28575246394204	3516	3617	47
AT1G56560.1	1961	2080	2.53933071739547	1933	2034	31
AT1G56580.1	421	600	2.32532393892593	436	537	45
AT1G56590.1	1281	1520	3.05156828619996	1322	1423	182
AT1G56600.1	281	460	2.23692095033877	262	363	70
AT1G56700.1	901	1020	2.0527401744554	864	965	95
AT1G57600.1	1681	1940	4.43957654275656	1757	1858	85
AT1G57620.1	621	940	5.16287324982511	722	823	196
AT1G57640.1	2701	2900	4.84494159204437	2749	2850	46.8333333333334
AT1G57660.1	501	660	2.92657069838242	488	589	76.5
AT1G57680.1	1561	1860	4.36099296857406	1679	1780	109
AT1G57700.1	2421	2540	2.56281531029386	2412	2513	32
AT1G57720.1	1301	1660	5.50608251861901	1403	1504	729
AT1G57765.2	561	760	3.19614855714071	621	722	152
AT1G57820.1	1881	2140	5.09433720359825	1987	2088	319
AT1G57860.1	481	640	2.38293789830982	462	563	62.5
AT1G57870.3	1641	1860	6.99993413107505	1711	1812	113
AT1G58030.1	2121	2360	5.06238087496671	2216	2317	305
AT1G58060.1	4321	4600	5.10865722010907	4464	4565	565
AT1G58080.1	1381	1580	3.12942063715371	1426	1527	55
AT1G58110.1	1301	1620	4.82404665446726	1438	1539	345
AT1G58180.2	1021	1220	3.0697796145616	1065	1166	38
AT1G58200.1	2301	2500	3.58096910543732	2373	2474	124
AT1G58220.1	2761	2920	3.46394902829591	2781	2882	51
AT1G58230.1	8041	8240	3.25801235999038	8105	8206	311
AT1G58250.2	8181	8380	3.80270660084431	8213	8314	398
AT1G58280.2	1121	1240	2.55962234432144	1094	1195	68
AT1G58290.1	1861	2080	3.91007001228011	1881	1982	66
AT1G58350.1	2741	3040	5.26426064422116	2811	2912	350
AT1G58360.1	1541	1720	3.48075893913767	1575	1676	48
AT1G58380.1	881	1040	2.27370340554468	873	974	47
AT1G58440.1	1541	1880	5.70026349617866	1668	1769	389
AT1G58520.2	3341	3580	3.29382455014024	3407	3508	63
AT1G58561.1	301	560	4.62952995860723	420	521	210
AT1G58561.1	1161	1360	3.50058973602279	1237	1338	129
AT1G58561.1	1721	1940	4.46496335777709	1803	1904	89
AT1G58561.1	2701	2920	3.16352788827515	2778	2879	232
AT1G58561.1	4401	4560	2.0964062933896	4422	4523	221
AT1G58602.1	101	320	2.98060571945366	164	265	81
AT1G58684.1	881	1020	2.67796452591174	863	964	36.6666666666667
AT1G58807.1	3441	3660	4.06002946798188	3506	3607	68
AT1G58848.1	3701	3960	4.83436146298705	3823	3924	418.5
AT1G58983.1	881	1020	2.67796452591174	863	964	36.6666666666667
AT1G59124.1	3341	3600	3.91486372846044	3418	3519	68
AT1G59218.1	3561	3760	5.09018477195857	3622	3723	95
AT1G59359.1	881	1020	2.68448161124517	863	964	36.6666666666667
AT1G59520.3	1301	1540	4.20225464826155	1380	1481	78
AT1G59540.1	2381	2620	4.58618944787605	2452	2553	111
AT1G59560.1	1161	1280	2.65995855660119	1157	1258	34
AT1G59600.1	1041	1240	2.95842488728192	1052	1153	52
AT1G59610.1	2861	3260	4.64663695880512	2934	3035	301
AT1G59650.1	1841	1940	2.38751643651494	1839	1940	23
AT1G59660.1	2921	3060	2.12622273422341	2915	3016	52
AT1G59710.1	1141	1340	3.6000228616053	1190	1291	43.5
AT1G59750.1	2181	2480	5.31209984336522	2308	2409	616
AT1G59760.1	2901	3140	4.33231359367399	3012	3113	398
AT1G59820.1	3941	4180	5.11153426262894	4023	4124	291
AT1G59830.1	1141	1300	4.05513670665508	1150	1251	35
AT1G59840.1	921	1160	5.03773218650241	996	1097	117
AT1G59870.1	401	580	2.41615994833155	430	531	50
AT1G59890.2	3981	4180	3.62507348059868	3997	4098	75
AT1G59900.1	1201	1460	4.1644752076761	1313	1414	231
AT1G59960.1	1041	1160	2.27492085780295	1034	1135	36
AT1G60070.2	2841	3220	6.58070968457561	2996	3097	1251
AT1G60140.1	2821	3140	5.15489006448887	2926	3027	316
AT1G60160.1	2481	2680	4.59833335723304	2530	2631	50
AT1G60170.1	1561	1800	4.64008970424902	1647	1748	264.5
AT1G60200.1	1021	1200	2.40327513587829	1070	1171	43
AT1G60200.1	1441	1580	2.14250020188075	1442	1543	52
AT1G60220.1	1721	2000	4.83927586636698	1799	1900	212
AT1G60230.1	1401	1580	3.84561849150554	1432	1533	41
AT1G60260.1	1361	1540	3.97699486531059	1390	1491	40
AT1G60420.1	1841	1980	2.43433847062458	1803	1904	43
AT1G60430.1	861	1040	3.2710356328939	887	988	48
AT1G60440.1	1341	1480	2.4396201937444	1330	1431	88
AT1G60490.1	2481	2780	4.46887752284061	2632	2733	415
AT1G60600.2	1541	1740	3.51609173291075	1591	1692	107
AT1G60620.1	1241	1420	4.24021723638154	1279	1380	74
AT1G60650.1	921	1100	3.63567942008197	970	1071	123
AT1G60670.2	1361	1520	2.90775834716476	1360	1461	60
AT1G60710.1	1201	1480	4.63383010542868	1300	1401	143
AT1G60780.1	1461	1880	5.72688285454861	1634	1735	1325
AT1G60810.1	1281	1440	2.87946836558311	1271	1372	56
AT1G60850.2	1121	1340	3.72953241070342	1200	1301	60
AT1G60890.2	2681	2900	3.99039909472205	2762	2863	177
AT1G60900.1	1901	2080	4.58048112104551	1941	2042	63
AT1G60930.1	3741	3860	2.76838099052387	3730	3831	38
AT1G60940.1	1441	1640	4.61516534437824	1491	1592	44
AT1G61000.1	1341	1540	3.15183716254039	1379	1480	71
AT1G61010.1	2201	2340	3.02968871871127	2190	2291	32
AT1G61030.1	2681	2820	2.3550808363749	2694	2795	30
AT1G61140.1	4121	4400	3.1046816299499	4252	4353	83
AT1G61150.1	1001	1220	3.41748672312459	1025	1126	88
AT1G61180.2	3001	3140	3.05050212171719	3009	3110	29
AT1G61210.1	4021	4180	3.31263606331331	4036	4137	74
AT1G61250.1	921	1220	4.25566672433832	983	1084	243
AT1G61380.1	2481	2700	4.1033151202497	2521	2622	46
AT1G61520.1	961	1180	3.51986574580237	970	1071	176
AT1G61570.1	281	480	3.31198052598158	319	420	172
AT1G61620.1	981	1220	3.50396434069989	1052	1153	71
AT1G61670.1	1641	1800	2.72711413027991	1637	1738	62
AT1G61680.1	741	940	2.56902507638652	802	903	48
AT1G61690.1	1281	1400	2.40088578289066	1283	1384	27
AT1G61690.1	3581	3800	3.87676256817863	3650	3751	86
AT1G61770.1	861	1180	5.19484148155857	989	1090	645
AT1G61780.1	381	620	4.60381732511059	429	530	130
AT1G61820.1	1781	1900	2.03254952669384	1757	1858	69
AT1G61900.1	1641	1880	2.82756675001248	1706	1807	51
AT1G62020.1	3781	4060	3.99084273687974	3833	3934	203
AT1G62040.2	341	620	4.63409075162211	406	507	252
AT1G62305.1	1301	1480	2.69221308725977	1340	1441	43
AT1G62330.1	1861	2160	4.68166873271082	1957	2058	558
AT1G62360.1	1081	1340	4.16308808989731	1137	1238	90
AT1G62380.1	1181	1300	2.56479832700851	1140	1241	38
AT1G62430.1	1501	1740	2.98617151178362	1551	1652	79
AT1G62480.1	421	540	2.02900845316779	417	518	77
AT1G62540.1	1441	1580	2.89135899719835	1474	1575	29
AT1G62600.1	1301	1520	3.73797504934756	1381	1482	116
AT1G62740.1	1681	1920	3.80283642669552	1730	1831	174
AT1G62750.1	2441	2660	4.34284822170971	2478	2579	146
AT1G62790.1	481	580	2.16034401153959	471	572	31
AT1G62800.2	1321	1460	2.57900565427484	1310	1411	41
AT1G62820.1	501	640	4.4169803449274	504	605	27
AT1G62880.1	681	860	4.12861963231859	722	823	93
AT1G62960.1	1681	1820	5.07576725529908	1672	1773	28
AT1G62990.1	921	1240	4.0603199904878	1038	1139	198
AT1G63010.5	2381	2660	3.35928197223351	2442	2543	241
AT1G63110.1	1521	1740	3.76010456458575	1582	1683	94
AT1G63160.1	1001	1260	6.11738444736357	1109	1210	134
AT1G63220.1	461	720	4.42541539930027	514	615	98
AT1G63250.1	2401	2540	2.48169012892611	2376	2477	29
AT1G63290.1	721	960	5.24382194976309	828	929	109
AT1G63420.1	1641	1840	3.48747278495819	1680	1781	86
AT1G63430.2	2401	2720	3.30277849414866	2528	2629	163
AT1G63460.1	541	740	6.32191585377775	605	706	96
AT1G63470.1	1541	1800	4.7795461646534	1646	1747	367
AT1G63480.1	1481	1780	4.366849973556	1577	1678	251
AT1G63500.1	2021	2280	5.00911056390045	2136	2237	337
AT1G63610.2	1061	1300	4.5794012767113	1161	1262	236
AT1G63640.1	3461	3660	4.07440486593041	3519	3620	153
AT1G63660.1	1641	1920	5.36474971253019	1735	1836	701
AT1G63680.1	2561	2660	2.25084031190687	2516	2617	24
AT1G63690.2	1741	2040	4.19493919137474	1904	2005	151
AT1G63700.1	2901	3260	4.37476255505119	3002	3103	380
AT1G63770.5	3001	3400	7.32670168770872	3161	3262	5286
AT1G63780.1	961	1180	4.09615234359731	1010	1111	93
AT1G63800.1	701	860	3.06607508629983	700	801	59
AT1G63810.1	3241	3440	3.80962991739124	3310	3411	87
AT1G63830.2	821	1000	4.07080125383372	860	961	70
AT1G63880.1	3061	3360	4.45564797568662	3162	3263	156
AT1G63900.2	1361	1700	4.87059131267675	1445	1546	180
AT1G63940.2	1581	1900	4.49691390153622	1644	1745	196
AT1G63980.1	1221	1540	5.69094100566514	1310	1411	113.5
AT1G64040.1	1201	1580	4.43651382046373	1373	1474	133
AT1G64090.2	1041	1340	4.77114775927924	1142	1243	280
AT1G64110.2	2661	2860	2.63039834420733	2676	2777	67
AT1G64230.4	661	980	4.56849360425962	747	848	434
AT1G64300.1	801	960	2.57676346999743	824	925	33
AT1G64350.1	961	1260	5.36030309911521	1103	1204	410
AT1G64385.1	1221	1420	2.68203033833334	1259	1360	102
AT1G64390.1	421	560	2.17380983560328	403	504	60
AT1G64430.1	1801	2020	4.51517198757627	1890	1991	152
AT1G64440.1	1161	1380	3.30705254857357	1215	1316	62
AT1G64520.1	681	1060	5.61506283392492	897	998	831
AT1G64550.1	2101	2460	5.39563841182685	2244	2345	980
AT1G64572.1	301	480	2.83975786094437	315	416	513
AT1G64610.1	2221	2400	2.27177284186033	2211	2312	45
AT1G64650.1	1461	1780	4.89156599716176	1573	1674	284
AT1G64660.1	121	220	2.08098315409183	122	223	26
AT1G64680.1	821	1080	3.77995855397666	868	969	68
AT1G64720.1	1141	1520	4.6729322448686	1270	1371	329
AT1G64740.1	1381	1640	4.06156081072899	1499	1600	90.5
AT1G64750.3	421	800	4.13229008492937	466	567	408
AT1G64790.2	8081	8320	4.59746497257672	8186	8287	1938
AT1G64860.1	1641	1960	5.97097138293395	1823	1924	719
AT1G64880.1	1581	1960	4.41999143912657	1760	1861	131
AT1G64960.1	3621	3760	2.23582582117541	3621	3722	47.5
AT1G64970.1	1181	1400	3.913161756882	1251	1352	69.5
AT1G64980.1	1001	1120	2.15751043135844	960	1061	40
AT1G64990.1	1521	1700	3.15631555188483	1531	1632	128
AT1G65000.1	481	620	2.25445537589115	481	582	34
AT1G65010.1	4121	4220	2.30541619742029	4120	4221	24
AT1G65020.1	981	1220	4.99802519590485	1061	1162	175
AT1G65032.1	421	540	2.98233218914309	444	545	25
AT1G65040.2	1521	1780	4.45749979468049	1616	1717	221
AT1G65060.1	1721	1900	3.62117969660641	1737	1838	40
AT1G65070.2	2621	2780	3.15037893541956	2635	2736	40
AT1G65150.1	1061	1300	2.36679287705006	1090	1191	133.5
AT1G65220.1	1201	1480	4.87687170492629	1299	1400	390
AT1G65230.1	841	1000	2.44810788959502	842	943	63
AT1G65260.1	981	1340	5.80716514849804	1099	1200	644
AT1G65270.2	961	1240	5.09198780601277	1069	1170	208
AT1G65290.1	441	680	5.14017916843418	548	649	494
AT1G65320.1	1681	1860	3.37867668167561	1630	1731	41
AT1G65370.1	901	1180	4.31295703422238	1010	1111	189
AT1G65380.1	2281	2380	2.34000987777712	2263	2364	26
AT1G65410.1	1281	1480	4.66359806328793	1316	1417	77
AT1G65430.1	1761	2040	3.66581314596178	1817	1918	306
AT1G65440.1	4721	5360	3.82679870919512	5187	5288	206
AT1G65560.1	1161	1340	3.15040167687156	1146	1247	58
AT1G65580.1	3381	3700	3.74644777551947	3469	3570	129
AT1G65590.1	1641	1900	3.92641761149071	1696	1797	76
AT1G65650.1	1041	1280	3.30121291883283	1118	1219	215
AT1G65660.1	1681	1840	5.2607325659885	1715	1816	51
AT1G65720.1	581	760	3.07849841524089	587	688	56
AT1G65820.3	621	900	4.83385761571283	743	844	935
AT1G65900.1	1341	1540	2.5672630562922	1376	1477	67
AT1G65930.1	1381	1700	6.09781593530963	1481	1582	953
AT1G65950.1	1601	1820	5.18828043459514	1690	1791	206
AT1G65960.2	1521	1920	4.77437550193704	1613	1714	223
AT1G65970.1	621	720	2.4044811616702	583	684	73
AT1G65980.1	601	880	4.63972704256136	715	816	1121
AT1G66070.1	841	1180	5.0939333890845	1010	1111	486
AT1G66130.1	1081	1340	5.79619540292252	1121	1222	60
AT1G66150.1	1961	2060	2.2227625415766	1990	2091	25
AT1G66150.1	2861	3020	2.35640550096014	2875	2976	50
AT1G66210.1	401	500	2.24309307687218	373	474	28
AT1G66240.1	281	500	3.29064145191872	340	441	309
AT1G66260.1	901	1280	4.611603819458	1070	1171	259
AT1G66330.1	1281	1580	4.84039421013796	1353	1454	445
AT1G66340.1	2521	2760	4.14319752258068	2571	2672	179
AT1G66410.2	601	840	4.35320387615218	691	792	652
AT1G66430.1	1241	1500	4.67985642488534	1325	1426	476
AT1G66530.1	1761	1980	4.60944213410325	1823	1924	273
AT1G66580.1	661	880	4.03717468346266	730	831	218
AT1G66670.1	901	1180	5.41086325201979	999	1100	800
AT1G66680.1	1081	1400	5.73221002960802	1183	1284	499
AT1G66730.1	4581	4680	2.22185736495224	4586	4687	26
AT1G66940.1	1061	1180	2.81674997797578	1072	1173	27
AT1G66970.2	2401	2660	4.80845850779526	2502	2603	234
AT1G67080.1	801	1020	4.73297815662349	851	952	62
AT1G67090.1	861	960	2.07142907824546	810	911	78
AT1G67140.3	6661	6860	3.44006068166458	6676	6777	270
AT1G67170.1	1321	1520	3.32375145925682	1356	1457	84
AT1G67230.1	3701	3900	2.52980192701154	3730	3831	78
AT1G67250.1	421	680	4.55023010999827	483	584	174
AT1G67280.1	1181	1440	3.47641490351288	1240	1341	156
AT1G67300.2	1521	1780	4.22464193820824	1614	1715	208
AT1G67320.3	1501	1660	2.37290916727342	1531	1632	85
AT1G67325.2	1301	1660	5.47908523833379	1450	1551	358
AT1G67350.1	581	840	4.54235241903417	625	726	252
AT1G67430.1	481	720	4.25510495138638	579	680	798
AT1G67440.1	1421	1560	2.63462298133859	1427	1528	82
AT1G67490.1	2461	2740	5.16682668465519	2591	2692	764
AT1G67550.1	2641	3000	4.90908201991136	2742	2843	446
AT1G67560.1	2681	2920	3.86931331200447	2750	2851	173
AT1G67580.1	2761	3060	2.9747579413492	2874	2975	113
AT1G67660.1	1061	1260	5.61956110581488	1098	1199	57
AT1G67680.1	1981	2240	3.33631757053637	2030	2131	115
AT1G67700.2	801	980	4.20800462819421	846	947	223
AT1G67720.1	2981	3140	3.49372243602427	3013	3114	61
AT1G67730.1	1161	1340	3.24317236974819	1188	1289	43
AT1G67840.1	1881	2120	4.98995025386561	1970	2071	275
AT1G67850.1	1661	1920	4.21350228369768	1730	1831	125
AT1G67870.1	541	680	2.21477904816239	556	657	43
AT1G67890.1	2581	2800	4.26674381951517	2669	2770	234
AT1G67930.1	2461	2660	3.42868971792791	2495	2596	89
AT1G67940.1	961	1060	3.88692217937592	960	1061	26
AT1G67950.3	941	1160	4.39682208779496	1040	1141	217
AT1G67960.1	1901	2100	4.98698149662494	1968	2069	376
AT1G68000.1	821	1000	2.98767867718769	830	931	43
AT1G68020.2	2741	2900	3.32171768817007	2771	2872	120
AT1G68060.1	2221	2560	3.61931681903127	2317	2418	248
AT1G68100.1	1441	1660	4.08623157284185	1511	1612	105
AT1G68140.1	1281	1600	3.58158277867727	1352	1453	160
AT1G68160.1	1161	1440	3.93129805365678	1258	1359	397
AT1G68190.1	1221	1320	2.2050576136914	1184	1285	26
AT1G68220.1	681	840	3.07444568876329	705	806	65
AT1G68260.1	621	820	3.67856859027498	657	758	77
AT1G68310.1	501	740	3.30492371983127	564	665	71
AT1G68370.1	1541	1740	4.57801995166835	1598	1699	142
AT1G68410.1	1601	1740	3.03498294103995	1645	1746	28
AT1G68560.1	2821	3060	3.57523264826609	2850	2951	124
AT1G68600.1	1641	1860	3.2631485779655	1665	1766	66
AT1G68660.1	501	760	5.56156365472315	577	678	152
AT1G68680.1	321	520	3.01707277983688	354	455	76
AT1G68690.1	2901	3020	3.13329429460711	2926	3027	28
AT1G68720.1	4001	4200	4.22207354988841	4042	4143	200
AT1G68725.1	561	660	2.08503825925682	549	650	24
AT1G68790.1	3381	3640	5.16971092428753	3480	3581	212
AT1G68820.1	1581	1780	4.70276287864819	1630	1731	133
AT1G68830.1	1741	1880	2.55048075180826	1701	1802	28
AT1G68890.1	5081	5340	5.53029869363458	5177	5278	930
AT1G68920.1	2081	2280	3.57210966226091	2147	2248	150
AT1G69030.1	981	1100	3.3202974064498	999	1100	25
AT1G69060.1	2161	2300	3.54760219194379	2165	2266	29
AT1G69070.1	2701	2800	2.19030431835429	2660	2761	43.5
AT1G69220.1	2521	2760	4.58568855305349	2606	2707	231
AT1G69295.1	1381	1680	5.35169169668706	1501	1602	338
AT1G69340.1	1881	2100	2.61687632541306	1897	1998	258
AT1G69370.1	1081	1220	3.43105103362564	1099	1200	28
AT1G69390.1	741	960	3.4689311057672	758	859	111
AT1G69410.1	581	740	3.5956127445692	597	698	40
AT1G69420.2	1881	2000	2.10925733987152	1854	1955	30
AT1G69460.1	661	960	4.99931234005653	783	884	344
AT1G69510.1	521	760	4.47945752583149	634	735	471
AT1G69620.1	341	660	5.08893827092891	440	541	971
AT1G69640.1	981	1260	5.04052252931148	1091	1192	111
AT1G69700.1	581	800	3.54272306959225	628	729	73
AT1G69740.1	1301	1660	6.00614896075254	1460	1561	1407
AT1G69750.1	821	1160	5.23606276780975	913	1014	238
AT1G69770.1	2521	2760	3.55208882024028	2595	2696	137
AT1G69830.1	2621	2940	5.78008747544747	2763	2864	945
AT1G69840.1	1121	1260	4.22707385984573	1132	1233	43
AT1G69935.1	661	820	3.08830945807975	677	778	38
AT1G69960.1	1081	1180	2.39712713202278	1054	1155	24
AT1G69980.1	661	840	3.15250518402822	687	788	84
AT1G70060.1	4261	4480	2.99798602202437	4255	4356	133.666666666667
AT1G70100.3	1861	2020	2.97542227266084	1866	1967	47
AT1G70160.1	1721	1940	3.67430786600799	1760	1861	74
AT1G70180.2	1681	1960	4.41566629790684	1790	1891	206
AT1G70200.1	1641	1860	2.87849237259556	1677	1778	86
AT1G70280.2	1641	1920	3.25707232289554	1729	1830	66
AT1G70310.1	1081	1280	5.35503586343821	1130	1231	90
AT1G70320.1	841	1040	4.36370896814254	874	975	44
AT1G70320.1	3781	3980	3.08949941358435	3835	3936	48
AT1G70320.1	4101	4400	4.15134412557769	4192	4293	127
AT1G70350.1	381	560	3.13052761622632	421	522	147
AT1G70410.2	1021	1280	2.99954745406432	1086	1187	104
AT1G70420.1	381	520	2.28840313753342	389	490	31
AT1G70490.1	641	900	6.12261359406227	754	855	1649
AT1G70570.2	1941	2220	5.78164810008732	2060	2161	308
AT1G70580.1	1481	1780	4.22248664616542	1606	1707	173
AT1G70590.1	1101	1360	3.87749697395233	1164	1265	88
AT1G70600.1	461	720	4.6009353365747	540	641	137
AT1G70610.1	2181	2380	4.01508637699696	2244	2345	114
AT1G70620.3	3001	3240	3.77774675569755	3048	3149	125
AT1G70660.1	601	820	6.1549726728753	697	798	644
AT1G70700.1	1061	1240	3.74683012719836	1090	1191	79
AT1G70710.1	1281	1400	2.11425686225812	1265	1366	40
AT1G70760.1	541	780	5.04211078378193	626	727	193.5
AT1G70770.1	1921	2300	6.08242045165271	2047	2148	838
AT1G70780.1	221	320	2.19042228963914	217	318	25
AT1G70782.1	221	320	2.19042228963914	217	318	25
AT1G70810.1	581	700	2.22218746991047	551	652	35.375
AT1G70900.1	1001	1180	3.15473820653026	1036	1137	182
AT1G70950.1	1481	1620	2.42895649932521	1481	1582	38
AT1G71010.1	381	520	2.47021233704622	397	498	26
AT1G71010.1	1521	1640	2.17893282042212	1528	1629	28
AT1G71010.1	4901	5200	3.35232045686547	5038	5139	324
AT1G71040.1	1801	2020	3.43465612693057	1810	1911	58
AT1G71080.1	1141	1320	3.70859173659174	1171	1272	41
AT1G71090.1	1721	1900	3.73572621967937	1738	1839	47
AT1G71110.1	1841	1960	3.08010563537121	1811	1912	26
AT1G71180.1	1041	1240	3.04890059654405	1108	1209	61
AT1G71190.1	861	1080	4.12313278258097	926	1027	51.5
AT1G71220.2	301	500	3.06889089020331	343	444	33
AT1G71220.2	4701	5060	6.24525597054459	4812	4913	2714
AT1G71240.1	2561	2660	2.02767088484597	2510	2611	71
AT1G71260.1	681	920	5.87254207413631	773	874	246
AT1G71270.1	2181	2460	4.55172687577145	2283	2384	397
AT1G71310.2	781	960	3.90425803884669	817	918	131
AT1G71340.1	1881	2140	4.77597702169277	1960	2061	121
AT1G71410.1	3001	3220	3.04197700777722	3037	3138	50
AT1G71440.1	1541	1800	3.74447623480829	1604	1705	160
AT1G71480.1	841	1000	5.31066795213057	875	976	45.5
AT1G71500.1	961	1220	4.41560905988949	1025	1126	110
AT1G71696.2	1461	1720	4.02512687904499	1545	1646	161
AT1G71720.1	1501	1620	2.58720723152249	1468	1569	27
AT1G71730.1	681	840	5.51863329160503	701	802	44
AT1G71770.1	2201	2560	4.47794098801617	2314	2415	201
AT1G71790.1	801	1020	3.94165272584479	873	974	95
AT1G71800.1	1721	1900	2.09845319119514	1698	1799	75
AT1G71810.1	2201	2460	4.06862954706775	2303	2404	445
AT1G71820.2	2621	2980	5.51316509482592	2808	2909	549
AT1G71830.1	2201	2440	3.1009026845656	2245	2346	75
AT1G71840.1	1401	1560	2.7842326459128	1417	1518	36
AT1G71860.1	1221	1500	4.89335735449053	1309	1410	173
AT1G71900.1	1521	1700	2.69788500620008	1513	1614	104
AT1G71950.1	381	660	4.99127140811138	451	552	400
AT1G71980.1	1661	1940	4.21206794138597	1750	1851	77
AT1G72020.1	381	620	5.29680943878722	465	566	651
AT1G72040.1	1881	2100	3.751715525	1957	2058	75
AT1G72090.1	1801	1980	3.49015653518675	1834	1935	255
AT1G72150.1	421	620	2.1933672830535	480	581	93
AT1G72150.1	1881	2020	2.63726315267915	1883	1984	32
AT1G72170.1	361	560	3.52967793144612	416	517	113
AT1G72175.1	661	840	3.45131694525728	692	793	46
AT1G72180.1	3421	3560	2.83904843564178	3415	3516	32
AT1G72250.2	3621	3780	2.12386777441455	3651	3752	34
AT1G72280.1	1621	1740	3.81282242339566	1614	1715	29
AT1G72330.3	1861	2000	2.58154629656947	1839	1940	45
AT1G72340.1	1061	1280	3.42077174432423	1110	1211	135
AT1G72370.1	841	1180	5.60764901628617	972	1073	2245
AT1G72390.1	4141	4460	3.0893538933592	4195	4296	144
AT1G72420.1	721	880	3.23122967059703	750	851	86
AT1G72520.1	21	120	2.11048330981623	37	138	29
AT1G72550.1	1841	2180	6.63264461125737	1954	2055	1211
AT1G72560.1	3281	3480	2.9272293996816	3310	3411	98
AT1G72650.2	2181	2400	4.70212656444511	2283	2384	316
AT1G72680.1	1061	1320	4.89280549759862	1172	1273	337
AT1G72710.1	1601	2080	6.24312852664996	1752	1853	1516
AT1G72730.1	1521	1660	3.40116397189183	1544	1645	29
AT1G72740.1	1081	1260	2.59529207811458	1104	1205	79
AT1G72770.1	2181	2500	3.66745458325609	2285	2386	115
AT1G72830.2	1481	1680	3.59083087919199	1538	1639	79
AT1G72990.1	2261	2520	4.25074379871791	2320	2421	213
AT1G73020.1	2321	2540	3.21360045796811	2380	2481	75
AT1G73030.1	741	920	5.25433347065819	791	892	38
AT1G73060.1	1061	1320	5.68180593031647	1155	1256	1158
AT1G73090.2	1021	1220	4.04691822460975	1044	1145	51
AT1G73110.1	1241	1540	4.81810109183001	1356	1457	211
AT1G73130.1	2361	2480	2.40775209235602	2346	2447	30
AT1G73177.1	281	400	3.1324349757851	284	385	27
AT1G73180.1	1641	1880	3.49116397214413	1692	1793	106
AT1G73200.1	1581	1700	2.24108108226134	1550	1651	27
AT1G73230.1	581	900	4.73892456203418	665	766	376
AT1G73330.1	1	140	3.15694313735898	74	175	63
AT1G73330.1	561	720	2.52639903426653	590	691	74
AT1G73350.2	761	940	3.53631351938003	797	898	45
AT1G73390.1	1381	1560	2.63531977240462	1358	1459	233
AT1G73430.1	2741	3020	4.24434071374415	2775	2876	301
AT1G73450.1	3541	3720	3.56135499578373	3574	3675	91
AT1G73460.1	3401	3660	3.51813551453656	3490	3591	69
AT1G73470.3	1061	1240	3.2158366085409	1107	1208	51
AT1G73490.2	861	1100	6.8433026562139	965	1066	825
AT1G73530.1	441	720	4.59942904960512	518	619	265
AT1G73590.1	2101	2260	4.05555584060226	2114	2215	31
AT1G73650.3	941	1240	5.63750197775658	1045	1146	447
AT1G73655.1	621	840	4.18737803230986	705	806	127
AT1G73660.1	3701	3920	4.24318229418525	3804	3905	176
AT1G73670.1	1961	2160	3.19381547544045	2004	2105	79
AT1G73720.1	1541	1800	4.86825883699939	1654	1755	526
AT1G73760.1	1001	1340	4.51416753856634	1102	1203	154
AT1G73820.1	681	860	2.93875484853506	707	808	67
AT1G73840.1	1161	1440	4.53984773228695	1233	1334	176
AT1G73875.1	1541	1760	3.75724511896986	1580	1681	144
AT1G73920.1	2441	2640	3.71589706914062	2485	2586	81
AT1G73930.1	2301	2540	3.48162384164908	2365	2466	100
AT1G73940.1	581	720	2.9306671316164	578	679	48
AT1G73980.1	2001	2200	4.09402535934276	2058	2159	217
AT1G73990.1	1941	2180	4.33657258476613	2019	2120	191
AT1G74030.1	1501	1740	4.05693106121864	1592	1693	277
AT1G74040.1	1921	2120	2.44145331904435	1936	2037	81
AT1G74050.1	721	1020	5.32265927223937	844	945	684
AT1G74060.1	681	960	4.48025052414369	806	907	474
AT1G74160.1	3841	4080	4.51225676995634	3919	4020	122
AT1G74210.1	1221	1360	2.94077695693319	1223	1324	33
AT1G74230.1	921	1160	4.00991966157915	1002	1103	163
AT1G74240.1	1141	1280	3.27581689425165	1167	1268	39
AT1G74270.1	321	600	6.54388625098401	441	542	546
AT1G74340.1	341	520	4.07204985816913	396	497	564
AT1G74470.1	1421	1580	2.92846226714875	1444	1545	46
AT1G74490.1	1361	1500	2.72536017583239	1375	1476	37
AT1G74520.1	661	800	4.40411612446063	668	769	36
AT1G74530.3	1121	1260	4.21245038028755	1126	1227	29
AT1G74560.3	821	1120	3.9420531610398	951	1052	193.5
AT1G74640.1	1201	1300	2.14308995876851	1164	1265	42
AT1G74690.1	1981	2260	4.75213369126667	2104	2205	634
AT1G74730.1	721	880	3.25725615118337	758	859	35
AT1G74790.1	2181	2400	4.01373166968774	2257	2358	67
AT1G74840.1	961	1160	2.85171932227686	989	1090	42
AT1G74880.1	641	780	2.99917175699319	652	753	176
AT1G74910.1	1561	1880	5.66675833000398	1678	1779	401.5
AT1G74920.1	1621	1840	4.21713180940152	1686	1787	340
AT1G74950.1	1081	1260	2.88333913624886	1123	1224	50
AT1G74960.2	601	720	2.04054360209765	583	684	30
AT1G74960.2	2041	2280	4.63432667073268	2124	2225	217
AT1G74970.1	721	940	4.53755894859337	790	891	254
AT1G75010.1	2281	2480	3.65400607077654	2330	2431	57
AT1G75020.1	1201	1340	2.52981623443447	1192	1293	38
AT1G75100.1	1961	2180	5.47389681765351	2010	2111	73
AT1G75170.1	1101	1280	3.88023590645477	1141	1242	61
AT1G75180.1	1361	1540	4.56169180510751	1408	1509	46
AT1G75200.1	2041	2260	3.03705735625501	2065	2166	63
AT1G75210.1	2041	2260	3.56461942305089	2112	2213	197
AT1G75220.1	1681	1940	4.34552037263058	1753	1854	223
AT1G75280.1	1001	1180	3.4756291405037	1010	1111	59
AT1G75330.1	1021	1340	5.82414904876081	1175	1276	930
AT1G75340.1	1361	1560	4.73233669024172	1419	1520	195
AT1G75350.1	441	660	5.04957951848328	510	611	188
AT1G75370.2	1801	2000	6.64051111799234	1857	1958	185
AT1G75380.1	1221	1480	3.6373744122627	1303	1404	98
AT1G75400.1	1701	1940	5.37355370489279	1801	1902	143
AT1G75440.1	641	740	3.73078067849407	601	702	24
AT1G75510.1	801	1080	3.96754295219587	923	1024	187
AT1G75520.1	701	860	2.4121723337252	711	812	36
AT1G75560.1	821	1100	5.11088309939889	916	1017	91
AT1G75630.2	681	1000	5.38321644555739	775	876	463
AT1G75660.1	3221	3480	4.89436773072132	3320	3421	486
AT1G75670.1	681	820	3.93220424037012	671	772	29
AT1G75680.1	1841	2020	2.87105702151007	1873	1974	48
AT1G75690.1	541	740	3.68519893511736	596	697	226
AT1G75730.1	2481	2700	3.25735885541863	2514	2615	115
AT1G75760.1	1161	1340	7.38176933747671	1202	1303	48
AT1G75810.1	521	660	3.58544088706166	535	636	31
AT1G75840.1	941	1200	4.5861366939641	983	1084	220
AT1G75850.1	2421	2700	4.09664086166445	2532	2633	271
AT1G75870.1	901	1020	2.83061317264256	912	1013	27
AT1G75950.1	601	880	4.53566911199086	680	781	442
AT1G75980.1	841	1000	2.88495614378443	863	964	35
AT1G75990.1	1401	1640	4.92364491157059	1464	1565	92
AT1G76010.1	581	700	2.19214567884965	629	730	57
AT1G76010.1	1301	1620	3.4382574489713	1433	1534	159
AT1G76030.1	1541	1880	6.03501391482831	1689	1790	361
AT1G76050.2	1441	1600	3.04990033619394	1467	1568	65.5
AT1G76140.1	2401	2620	5.1730352982206	2486	2587	185.5
AT1G76150.1	981	1440	4.19819377434477	1059	1160	516
AT1G76160.1	1761	2000	4.70199794929875	1821	1922	134
AT1G76200.1	281	540	4.73662490837551	399	500	2630
AT1G76260.1	1181	1400	3.44686968477181	1264	1365	98
AT1G76270.1	2001	2260	4.80630206302389	2105	2206	160
AT1G76300.1	541	740	3.76185394906717	572	673	111
AT1G76370.1	341	520	2.46297102631611	401	502	34
AT1G76390.1	2621	2840	4.88517618053725	2706	2807	77
AT1G76400.1	1741	2040	5.07438904082195	1831	1932	257
AT1G76405.2	521	720	2.89711556429054	559	660	82
AT1G76450.1	801	920	2.54278145835561	771	872	31
AT1G76460.1	2001	2120	2.28462515042615	1989	2090	42
AT1G76490.1	2141	2400	3.36069928818644	2185	2286	170
AT1G76520.1	1401	1500	2.49339648321158	1356	1457	25
AT1G76550.1	1881	2120	4.19318985795395	1977	2078	117
AT1G76670.1	1261	1660	4.26929462013406	1323	1424	175
AT1G76710.1	1561	1740	3.9140816105958	1570	1671	64
AT1G76730.1	1081	1240	2.81473077192194	1096	1197	112
AT1G76810.1	1041	1180	2.46099032796084	1048	1149	29
AT1G76810.1	1401	1600	2.91762509361026	1472	1573	32.5
AT1G76810.1	4141	4380	5.01529334062544	4240	4341	386
AT1G76850.1	3241	3540	3.63637816541401	3283	3384	333
AT1G76860.1	361	580	5.38561785877779	435	536	50
AT1G76970.1	1541	1760	5.75341336669135	1636	1737	180
AT1G76990.1	1641	1940	5.45128700629197	1729	1830	286
AT1G77000.1	1281	1380	4.17954880234403	1250	1351	29
AT1G77030.1	2501	2740	3.52847833829275	2583	2684	166
AT1G77060.1	1061	1160	2.11171819036419	1045	1146	38
AT1G77080.4	661	880	4.72337580084828	736	837	492
AT1G77090.1	781	1000	4.90174583549895	864	965	380
AT1G77120.1	261	380	2.07457615558166	277	378	33
AT1G77140.1	1861	2140	3.77425253008414	1952	2053	258
AT1G77180.1	2021	2220	3.85551834960897	2070	2171	54
AT1G77250.1	1721	1940	4.20475119927374	1785	1886	114
AT1G77270.1	2281	2500	3.15566825566306	2326	2427	81
AT1G77300.1	5541	5780	3.88483890686433	5624	5725	294
AT1G77310.1	2361	2460	2.01436659365221	2329	2430	33
AT1G77350.1	421	760	4.48166689761949	563	664	364
AT1G77370.1	381	600	4.70044459412946	480	581	155
AT1G77420.1	1241	1460	2.88151205365912	1312	1413	87
AT1G77440.1	661	1000	4.74439455830074	816	917	335
[truncated: 6,477 more rows]
