# Supplementary material for: Transcriptome-wide high-throughput deep m6A-seq reveals unique differential m6A methylation patterns between three organs in Arabidopsis thaliana
Source: Genome Biol. 2015 Dec 14;16:272. doi: 10.1186/s13059-015-0839-2 (PMC4714525; doi:10.1186/s13059-015-0839-2)
Supplement: Additional file 12: — Spreadsheet files show the m 6 A peaks detected in three organs using ‘Moving-window’ program and their positions in the genome. (ZIP 547 kb) [file 13059_2015_839_MOESM12_ESM.zip › File12_leaf.summit.bed]

#Gene	start	end	score_mean	summit_start	summit_end	max_tags
AT1G01020.1	781	940	2.99589568034044	771	872	56
AT1G01050.1	701	940	3.42638832625822	744	845	158
AT1G01060.1	2461	2640	4.70448134609888	2479	2580	42
AT1G01080.2	1021	1300	4.28036120973962	1106	1207	226
AT1G01090.1	1381	1620	3.14433699575904	1396	1497	169
AT1G01100.1	301	580	4.44484569970326	414	515	819
AT1G01140.3	1381	1680	3.61612608627804	1521	1622	190
AT1G01160.2	921	1120	2.78428320324165	981	1082	139.5
AT1G01170.1	281	500	3.79197669642391	320	421	377.5
AT1G01230.1	661	780	2.1752142919955	638	739	44
AT1G01320.1	361	480	2.63930750607321	384	485	26
AT1G01320.1	5821	6000	2.5255793020925	5810	5911	254
AT1G01430.1	881	980	2.06847973788277	861	962	40
AT1G01448.1	1961	2100	2.90375136864642	1976	2077	66
AT1G01490.1	781	1000	2.53296477134589	811	912	226
AT1G01510.1	221	360	2.08925640228484	243	344	34
AT1G01510.1	2021	2140	2.40737340562684	1977	2078	35
AT1G01540.2	1621	1900	4.00070186320156	1740	1841	187
AT1G01630.1	861	1040	2.93717957200293	890	991	50
AT1G01650.1	1741	2120	4.91315852759543	1859	1960	509
AT1G01710.1	1341	1660	5.37528997934782	1450	1551	1071
AT1G01730.1	81	220	2.21756712663798	88	189	32
AT1G01780.1	721	860	2.67902241701185	725	826	31
AT1G01790.1	3621	3880	5.95741110800027	3733	3834	824
AT1G01800.1	281	380	2.06136679783034	254	355	28
AT1G01820.1	821	1040	4.5041990177617	902	1003	142
AT1G01910.1	1121	1340	5.08403806319991	1181	1282	80
AT1G01920.1	1701	1860	2.67350359213284	1704	1805	45
AT1G01930.1	1801	1980	3.04816541776708	1848	1949	73
AT1G01940.1	621	720	2.28447529897882	572	673	244
AT1G01960.1	101	280	3.32505719889776	143	244	44
AT1G01960.1	5301	5480	3.06945533468943	5334	5435	155
AT1G02080.1	1701	1860	4.19035514750636	1729	1830	36
AT1G02080.1	7201	7460	3.66188148852747	7242	7343	500
AT1G02090.1	841	1060	3.71017355027152	910	1011	127
AT1G02100.3	1221	1320	2.14309046818331	1185	1286	308
AT1G02120.1	1721	1960	5.27592029107283	1833	1934	1062
AT1G02130.1	661	900	2.81845693562323	703	804	55
AT1G02140.1	521	780	5.36185489360666	628	729	680
AT1G02145.3	1521	1640	2.9545951153928	1515	1616	281
AT1G02150.1	1721	1880	2.17131432829607	1701	1802	90
AT1G02270.1	1421	1640	3.48966096450287	1445	1546	134
AT1G02305.1	1121	1400	3.87412777410302	1201	1302	225
AT1G02330.1	881	1040	4.74780284524269	905	1006	48
AT1G02410.1	941	1160	3.51245804216976	1020	1121	106
AT1G02475.1	701	920	6.78368809785073	780	881	403
AT1G02500.1	1241	1480	2.80284303932714	1287	1388	121
AT1G02560.1	981	1340	6.74107427596459	1082	1183	2047
AT1G02680.1	521	800	2.71213520161419	577	678	96
AT1G02780.1	681	980	4.95923475826119	768	869	653
AT1G02840.1	981	1240	4.64948327954352	1066	1167	555
AT1G02860.1	1281	1380	2.03259665771091	1249	1350	27
AT1G02870.1	641	760	2.51035604335054	638	739	47
AT1G02880.3	841	1040	2.59575701680098	859	960	72
AT1G02890.1	3861	4120	5.02505350713217	3933	4034	253
AT1G02910.1	1321	1540	3.68746925546913	1386	1487	189
AT1G02960.2	1281	1560	2.84041435969608	1325	1426	45
AT1G02970.1	1681	1820	3.46551426835261	1677	1778	33
AT1G02990.3	4101	4360	3.09056376998268	4162	4263	161
AT1G03000.1	2841	3060	3.19908250801459	2902	3003	143
AT1G03030.1	1061	1240	3.34787165423429	1070	1171	37
AT1G03040.1	1101	1440	2.95792502153598	1131	1232	64
AT1G03080.1	5541	5640	2.09502534829467	5526	5627	26
AT1G03090.2	201	340	2.3313097421633	190	291	26
AT1G03090.2	361	480	3.65167899995931	400	501	29
AT1G03090.2	2181	2460	4.85972936837465	2267	2368	160.5
AT1G03140.1	1281	1400	2.26035665692457	1278	1379	25
AT1G03150.1	521	720	2.52161849342427	544	645	97
AT1G03160.1	2701	2860	3.05774711831734	2726	2827	160
AT1G03190.1	2361	2500	2.55564614877143	2359	2460	32
AT1G03250.2	961	1180	4.73536396667578	1044	1145	120
AT1G03260.1	1161	1320	2.60728189362521	1162	1263	59
AT1G03280.1	1521	1860	4.12674609702871	1655	1756	161
AT1G03330.1	541	720	3.12381486931719	554	655	181
AT1G03380.1	941	1040	2.45637506020396	898	999	27
AT1G03380.1	3381	3720	3.97350099665707	3581	3682	198
AT1G03400.1	1041	1220	3.08657229833863	1084	1185	65
AT1G03410.1	2381	2600	4.78937371435693	2415	2516	59
AT1G03475.1	1181	1440	5.19295821772912	1289	1390	1041
AT1G03520.1	1881	1980	2.00657555299428	1836	1937	28
AT1G03630.1	1161	1380	4.70011915729667	1221	1322	182
AT1G03680.1	621	900	4.45483736516216	708	809	1285
AT1G03740.1	2761	3000	3.56423344554942	2852	2953	88
AT1G03750.1	2521	2680	3.00242619851759	2519	2620	35
AT1G03860.1	961	1260	4.92116189932331	1072	1173	250
AT1G03880.1	961	1060	2.45300534947786	1007	1108	56
AT1G03900.1	961	1180	3.16991892841226	1034	1135	57
AT1G03910.2	2181	2460	4.78026054708506	2322	2423	336
AT1G03930.1	1961	2320	4.78714287648847	2062	2163	433
AT1G03950.1	721	960	3.56757150885407	810	911	59
AT1G04080.3	2601	2960	5.81724716549413	2681	2782	502
AT1G04140.2	2701	3040	2.79861425258781	2743	2844	89
AT1G04170.1	1501	1780	4.84104071094457	1644	1745	302
AT1G04190.1	1121	1260	4.53604649085466	1177	1278	27
AT1G04200.1	2401	2580	3.3826418909947	2401	2502	45
AT1G04270.1	461	780	5.11978221870439	577	678	915
AT1G04280.1	1641	1860	3.73918610141802	1675	1776	66
AT1G04300.3	3441	3580	3.0482067281086	3442	3543	37
AT1G04350.1	1281	1440	2.55997685590909	1273	1374	54
AT1G04410.1	1141	1460	4.67666592345991	1231	1332	1148
AT1G04420.1	1201	1440	5.92699027057825	1306	1407	982
AT1G04430.1	2121	2300	3.31965400354393	2130	2231	85
AT1G04440.1	1961	2100	2.55017392011407	1955	2056	45
AT1G04480.1	361	620	4.42007977933953	436	537	232
AT1G04510.1	1701	1980	4.85935927775634	1812	1913	348
AT1G04530.1	1141	1340	3.40166761890576	1190	1291	51
AT1G04555.1	661	860	3.2479485961822	683	784	90
AT1G04560.1	441	720	3.7726444162451	550	651	54
AT1G04590.2	1141	1340	2.51417472843225	1136	1237	216
AT1G04620.1	1381	1600	4.46563600225656	1474	1575	362
AT1G04630.1	501	740	4.05918239520632	577	678	84
AT1G04640.1	721	840	2.44141607538427	702	803	35
AT1G04680.1	1601	1780	4.13190215502895	1633	1734	636
AT1G04690.1	1141	1400	3.8610088624682	1262	1363	67
AT1G04710.1	1381	1580	2.65843516265481	1402	1503	245
AT1G04750.1	721	1140	7.28411163591251	893	994	719
AT1G04780.1	2721	2820	2.1649003234569	2717	2818	42
AT1G04790.1	2101	2220	2.26004703876471	2074	2175	39
AT1G04810.1	981	1100	2.48850357821112	952	1053	29
AT1G04810.1	3061	3300	3.84829387803552	3086	3187	70
AT1G04820.1	701	860	2.2898329695982	749	850	72
AT1G04820.1	1381	1680	4.42447246586971	1469	1570	287
AT1G04850.1	1241	1560	5.79149978370548	1419	1520	965
AT1G04870.2	1301	1460	2.80567566009691	1336	1437	37
AT1G04940.1	901	1100	2.86422184505745	975	1076	36
AT1G04950.1	1901	2140	4.02217758073638	1936	2037	164
AT1G04960.2	1441	1660	3.56344644694793	1503	1604	117
AT1G04970.1	1501	1700	4.05038930214646	1553	1654	156
AT1G04980.1	1361	1580	4.12605299206979	1404	1505	45
AT1G04985.1	761	980	4.24961866847591	833	934	59
AT1G05120.1	2481	2720	3.83154444889027	2524	2625	195
AT1G05135.1	281	380	2.43375465075878	296	397	27
AT1G05140.1	1321	1500	4.68259411205836	1387	1488	86
AT1G05180.1	1581	1880	5.00939795923998	1675	1776	205
AT1G05190.1	721	920	2.90096085523705	743	844	109
AT1G05205.1	281	420	2.56274369683358	274	375	33
AT1G05230.1	2421	2660	3.32691711827708	2524	2625	91
AT1G05350.1	1341	1620	5.46014362423595	1441	1542	302
AT1G05360.1	1481	1640	5.88792629414771	1526	1627	54
AT1G05380.1	3921	4100	2.82473694987403	3951	4052	42
AT1G05460.1	3141	3260	2.08444786520102	3163	3264	28
AT1G05500.1	1821	2100	4.99667080912024	1937	2038	457
AT1G05510.1	561	700	2.92922435741932	550	651	28
AT1G05570.1	6061	6220	2.73090644575875	6010	6111	53
AT1G05710.2	1021	1180	3.13258315240243	1035	1136	47
AT1G05720.1	541	780	3.59276164806258	608	709	70
AT1G05790.1	2001	2180	2.96694166859327	2008	2109	60
AT1G05810.1	441	580	2.27112857550955	447	548	28
AT1G05840.1	1421	1680	4.29180123381095	1504	1605	142
AT1G05850.1	1101	1460	4.15350515459453	1189	1290	884
AT1G05890.2	2181	2420	4.39459229428728	2283	2384	184
AT1G05910.1	3781	3920	2.02668234653151	3759	3860	58
AT1G05940.1	1761	1940	3.27860451621305	1812	1913	155
AT1G05960.2	3081	3680	3.52000930769171	3157	3258	329
AT1G06010.1	381	600	3.75289735407286	427	528	86
AT1G06040.1	921	1180	3.233714068719	970	1071	128
AT1G06130.1	1021	1340	3.1614278753583	1060	1161	121
AT1G06149.1	2781	2960	3.23341545173867	2812	2913	49
AT1G06200.1	661	960	5.06081444914952	769	870	1399
AT1G06220.2	3241	3540	5.04421908945094	3315	3416	586
AT1G06230.1	3001	3180	3.12803235776935	3036	3137	83
AT1G06240.1	1321	1460	2.66669424471419	1355	1456	37
AT1G06290.1	2081	2300	3.87339225098906	2111	2212	84
AT1G06390.1	1321	1620	4.93218173038502	1483	1584	399
AT1G06400.1	681	960	3.87044699804258	759	860	101
AT1G06410.1	2901	3140	4.37215102170711	3013	3114	167
AT1G06430.1	2001	2240	4.64230823090203	2089	2190	446
AT1G06460.1	1001	1200	3.07602357902442	1015	1116	94
AT1G06510.1	901	1100	2.76343633718457	950	1051	64
AT1G06515.1	461	620	2.93145016498126	479	580	76
AT1G06530.1	41	140	2.48202648845818	25	126	24
AT1G06550.1	1301	1560	4.76946467701732	1366	1467	183
AT1G06640.1	1141	1320	3.32363754696237	1170	1271	52
AT1G06650.2	1121	1340	4.72339134461841	1211	1312	496
AT1G06680.1	961	1120	2.8516907313336	910	1011	635
AT1G06690.1	1181	1380	3.00735495268299	1206	1307	50
AT1G06700.1	1181	1520	4.6453629516433	1269	1370	496
AT1G06730.1	1701	1860	2.60349664062282	1697	1798	49
AT1G06870.1	1501	1680	6.03217986544304	1535	1636	41
AT1G06890.1	1361	1500	3.3495456006431	1379	1480	52.2
AT1G06900.1	3141	3400	3.96960094705878	3232	3333	186
AT1G06910.1	1401	1520	2.12923369900999	1357	1458	48
AT1G06950.1	3061	3300	5.05556152373592	3165	3266	649
AT1G07000.1	501	720	2.52039007919971	562	663	53
AT1G07010.3	1341	1540	3.86172477895647	1394	1495	131
AT1G07040.1	1381	1640	4.75394128144912	1459	1560	81
AT1G07080.1	821	1120	4.5445067650893	891	992	273
AT1G07110.1	2281	2660	4.0798580450299	2458	2559	174
AT1G07135.1	221	340	2.08990727555962	288	389	49
AT1G07140.1	881	1200	3.0571015135726	915	1016	95
AT1G07200.2	381	480	2.75535596902976	389	490	29
AT1G07210.1	1001	1180	3.05884760339592	1017	1118	125
AT1G07220.1	1561	1760	3.79563939478446	1590	1691	64
AT1G07230.1	1741	2000	3.76710534482176	1784	1885	121
AT1G07250.1	1141	1260	3.4209092861453	1113	1214	28
AT1G07320.1	941	1240	4.44561582136534	1016	1117	274
AT1G07350.1	1121	1380	3.72656689045355	1183	1284	144
AT1G07360.1	1441	1680	3.689942141504	1505	1606	41
AT1G07420.1	901	1160	5.95976371500399	1008	1109	191
AT1G07440.1	821	1000	4.57950998176623	904	1005	90
AT1G07470.1	1221	1520	6.21234807970654	1353	1454	843
AT1G07480.1	1241	1560	5.3870108586362	1354	1455	428
AT1G07510.1	2741	2900	2.72682729268475	2771	2872	45
AT1G07650.2	2961	3200	2.76877535540237	2990	3091	74
AT1G07670.1	1101	1240	2.15630733605446	1093	1194	29
AT1G07700.3	1301	1520	2.95453191413246	1299	1400	261
AT1G07705.2	2021	2300	3.58332504685826	2099	2200	158
AT1G07720.1	621	760	2.10706985052312	616	717	27
AT1G07720.1	781	940	2.26069571702063	809	910	45
AT1G07728.1	1661	1780	2.16485503618741	1642	1743	26
AT1G07770.1	421	720	4.13307197880667	469	570	163
AT1G07810.1	3301	3480	3.50116694555776	3330	3431	44
AT1G07830.1	641	840	5.32027465213831	712	813	50
AT1G07840.2	1301	1400	5.52925947264903	1281	1382	26
AT1G07890.3	781	1020	4.60393174832797	864	965	731
AT1G07910.1	3541	3660	2.13495337403783	3528	3629	31
AT1G07920.1	1541	1780	5.07325938945129	1600	1701	164
AT1G07930.1	1521	1780	3.53681343137921	1582	1683	135
AT1G07940.1	1521	1800	4.48296330412183	1592	1693	322
AT1G07970.1	2241	2420	3.13323487473306	2284	2385	66
AT1G07990.1	2641	2880	3.02271454536564	2670	2771	78
AT1G08040.1	1361	1600	4.46903796705547	1464	1565	182
AT1G08060.1	6321	6540	3.84209018349093	6413	6514	107
AT1G08110.4	781	1100	5.8174912374452	921	1022	665
AT1G08130.1	2461	2700	3.60143385319156	2511	2612	60
AT1G08190.1	621	720	2.45158615726017	591	692	28
AT1G08190.1	3121	3360	5.17110112854444	3228	3329	365
AT1G08200.1	1281	1620	3.03247887192871	1293	1394	237
AT1G08260.1	6301	6480	3.92867310231093	6388	6489	126
AT1G08270.2	481	660	2.73117677438452	520	621	120
AT1G08360.1	681	940	5.06235737384782	775	876	545
AT1G08370.1	1241	1460	3.53481942329937	1299	1400	175
AT1G08420.1	261	480	3.37066517395615	300	401	38
AT1G08420.1	3561	3720	3.68839563688925	3604	3705	63
AT1G08450.1	1201	1440	2.95978769134878	1250	1351	87
AT1G08460.1	1161	1360	4.36201774165814	1214	1315	75
AT1G08480.1	501	760	4.8005550218409	585	686	220
AT1G08490.1	1501	1760	3.61581115839747	1573	1674	125
AT1G08510.1	1721	2020	5.09413310700153	1822	1923	102
AT1G08520.1	2301	2540	4.41406855926401	2356	2457	564
AT1G08540.1	1701	1980	4.47622695763618	1778	1879	489
AT1G08550.1	1541	1760	3.95458271223737	1599	1700	100
AT1G08600.3	4621	4840	3.3669956539718	4685	4786	107
AT1G08620.1	4001	4280	2.73881476396019	4110	4211	111
AT1G08640.1	981	1260	4.91304532172452	1105	1206	544
AT1G08680.4	2221	2400	4.11384023054591	2281	2382	178
AT1G08700.1	1421	1560	2.61780497252164	1438	1539	28
AT1G08720.1	2821	3080	5.14557985679189	2904	3005	282
AT1G08780.1	401	580	2.85259597055998	440	541	50
AT1G08820.1	1461	1700	5.73813904248673	1550	1651	525
AT1G08830.1	541	840	4.0745821703827	661	762	177
AT1G08840.2	4221	4320	2.11878615245051	4170	4271	68
AT1G08930.1	1681	1800	2.05348871247693	1630	1731	41
AT1G08980.1	1221	1360	2.12935533114262	1210	1311	45
AT1G09010.1	2861	2980	2.3162702991849	2859	2960	28
AT1G09020.1	2121	2300	4.42356339465594	2169	2270	132
AT1G09060.3	2821	3080	4.06791643878433	2909	3010	78
AT1G09100.1	1261	1480	5.7294288782117	1330	1431	106
AT1G09130.3	1001	1320	5.04857723324588	1111	1212	913
AT1G09140.1	961	1260	5.70795824637373	1089	1190	667
AT1G09150.1	721	1000	4.60631518285195	831	932	246
AT1G09160.2	1601	1760	3.15928349517713	1625	1726	34
AT1G09210.1	1321	1620	5.18088342002663	1414	1515	312
AT1G09230.1	1381	1500	2.29690762463613	1410	1511	72.1666666666666
AT1G09270.1	1861	2120	4.04248105978932	1951	2052	78
AT1G09320.1	1801	1920	4.13311034673427	1809	1910	29
AT1G09330.1	761	980	3.18830594128382	789	890	89
AT1G09340.1	1181	1480	4.53578961686607	1292	1393	929
AT1G09390.1	1181	1320	2.71257699542445	1189	1290	31
AT1G09430.1	1381	1740	6.39782535731954	1503	1604	379
AT1G09490.1	941	1100	2.43507482984805	957	1058	40
AT1G09570.1	241	340	2.57429951765828	258	359	24
AT1G09590.1	441	700	3.95272195311628	506	607	245
AT1G09640.1	1501	1780	4.03535404237913	1596	1697	145
AT1G09645.1	521	660	3.20735584255016	517	618	33
AT1G09660.1	1161	1380	3.79310688396492	1209	1310	88
AT1G09690.1	481	700	3.34427759278478	533	634	170
AT1G09740.1	701	840	2.91405666611801	695	796	104
AT1G09750.1	1441	1560	2.15426442162624	1415	1516	68
AT1G09760.1	921	1180	3.83164204302984	990	1091	299
AT1G09770.1	641	800	2.12503086935175	649	750	53
AT1G09770.1	2661	2920	3.69247992414181	2686	2787	84
AT1G09780.1	81	240	2.26974655217864	90	191	34
AT1G09780.1	1701	1860	2.88459733306045	1730	1831	32
AT1G09795.1	221	360	2.20838634366697	243	344	52
AT1G09795.1	1261	1500	4.05381076351956	1303	1404	130
AT1G09830.1	1601	1780	3.22520684805336	1628	1729	81
AT1G09840.1	1601	1880	4.57264294592212	1728	1829	191
AT1G09850.1	1341	1620	4.35227434147933	1447	1548	92
AT1G09910.1	2001	2220	4.2559876432015	2067	2168	235
AT1G09920.1	701	960	5.25941094755207	802	903	502
AT1G09940.1	1981	2100	2.09889344849132	1939	2040	48
AT1G09980.1	2841	3100	3.10406807546814	2875	2976	175
AT1G10030.1	561	740	2.90358529076012	590	691	51
AT1G10090.1	2621	2900	2.90789466123142	2620	2721	121
AT1G10130.1	3221	3460	4.68704770188987	3320	3421	462
AT1G10170.1	1061	1200	2.41796696666539	1059	1160	30
AT1G10270.1	541	660	2.35917140004835	523	624	26
AT1G10290.1	2901	3260	4.15186248296761	2992	3093	410
AT1G10310.1	701	900	4.07261205578467	736	837	164
AT1G10360.1	781	880	2.08455381570349	739	840	37
AT1G10390.1	3621	3760	2.33653970287266	3621	3722	77
AT1G10410.1	1781	1980	3.93574867694241	1821	1922	68
AT1G10430.1	1181	1340	3.89916485134989	1214	1315	67
AT1G10470.1	921	1120	2.68325455890634	927	1028	61
AT1G10510.1	1901	2140	4.4107770447237	1958	2059	283
AT1G10522.1	1	200	2.47429793828644	-30	71	51.0500000000001
AT1G10522.1	841	960	2.39813087771504	819	920	32
AT1G10570.1	1701	1920	3.08802165607123	1750	1851	129
AT1G10580.1	1841	2060	4.44733488595501	1931	2032	136
AT1G10590.3	561	760	2.60903108542153	571	672	63
AT1G10600.1	821	1020	3.8493937798304	879	980	110
AT1G10610.1	1521	1760	3.84175856972105	1610	1711	69
AT1G10630.1	601	880	4.57116317946348	680	781	238
AT1G10670.3	1421	1720	5.08906666685949	1543	1644	729
AT1G10700.1	1301	1500	3.00825731512889	1323	1424	70
AT1G10740.1	1641	1880	3.76847135512213	1678	1779	129
AT1G10760.1	361	580	2.27457460809222	399	500	57
AT1G10760.1	4401	4660	4.09121256752786	4530	4631	1056
AT1G10840.1	1141	1420	4.20232540303855	1216	1317	129
AT1G10865.1	301	520	4.93044756463088	401	502	233
AT1G10950.1	1841	2240	4.42590469006708	2069	2170	151
AT1G11180.2	921	1080	4.1783468083912	930	1031	34
AT1G11240.1	701	800	2.75021405742214	685	786	26
AT1G11310.1	1981	2180	3.63060132747548	2054	2155	73
AT1G11330.2	2821	2920	2.13095875518896	2803	2904	27
AT1G11350.1	2521	2660	2.86639352504167	2528	2629	41
AT1G11360.1	1001	1220	3.15718802365734	1078	1179	45
AT1G11400.1	801	1040	3.66934977885009	869	970	103
AT1G11430.1	641	940	5.22821892875471	776	877	443
AT1G11475.1	301	540	3.84946802130082	333	434	77
AT1G11480.1	1861	2160	4.73186038438761	1968	2069	266
AT1G11530.1	381	540	2.21335627337085	359	460	90
AT1G11580.1	221	360	2.27833254580987	219	320	29
AT1G11650.2	1241	1560	4.89353882331081	1331	1432	1174
AT1G11660.1	2341	2600	4.60831180915507	2460	2561	77
AT1G11680.1	1601	1800	2.58004763541088	1630	1731	50
AT1G11720.2	3301	3520	3.494435976887	3360	3461	155
AT1G11750.2	941	1200	4.70777562977341	1000	1101	212
AT1G11780.1	1141	1260	2.0328867541203	1118	1219	44
AT1G11840.6	1121	1420	4.2841981088696	1183	1284	127
AT1G11860.1	1321	1580	3.82977777996534	1380	1481	1071
AT1G11870.2	1601	1740	2.96326309503663	1590	1691	29
AT1G11890.1	801	1080	5.98267699818042	925	1026	243
AT1G11910.1	1621	1960	4.23805984821148	1745	1846	458
AT1G11930.1	921	1100	2.77942733835477	948	1049	65
AT1G12000.1	1741	2000	3.90749609352861	1816	1917	247
AT1G12050.1	1341	1660	5.36540974057372	1492	1593	303
AT1G12110.1	1901	2120	2.93574478917281	1921	2022	56
AT1G12230.2	1261	1640	5.04581035021803	1394	1495	504
AT1G12250.1	801	1040	5.12186862725458	889	990	280
AT1G12270.1	1701	1940	5.38906508377141	1780	1881	167
AT1G12310.1	401	520	2.07515838347507	398	499	32
AT1G12330.1	181	360	2.69556890188542	210	311	45
AT1G12350.1	1081	1260	2.15286179816112	1057	1158	98
AT1G12360.1	2261	2540	5.38883753106144	2369	2470	951
AT1G12390.1	741	940	3.38803620279722	753	854	60
AT1G12410.1	801	1060	4.31686883697283	837	938	128
AT1G12430.2	2921	3140	2.41834855682127	2964	3065	111
AT1G12470.1	2961	3220	4.87983040188737	3054	3155	483
AT1G12520.1	861	1120	3.44884241102002	943	1044	85
AT1G12530.1	541	700	2.96979158305579	571	672	30
AT1G12580.1	1781	1960	3.45600816920472	1839	1940	88
AT1G12650.1	881	1140	2.39071360405471	990	1091	57
AT1G12680.1	1761	1920	2.7242051859187	1774	1875	43
AT1G12760.1	1461	1620	2.76870596348417	1450	1551	46
AT1G12770.1	1881	2000	3.92713350038136	1894	1995	29
AT1G12780.1	1181	1400	3.75259026371518	1207	1308	104
AT1G12790.1	901	1060	3.79633796551329	906	1007	40
AT1G12800.1	1181	1320	2.1090211712	1209	1310	60
AT1G12800.1	2421	2660	4.76595903341193	2484	2585	83
AT1G12810.2	601	840	2.85985019423183	634	735	123
AT1G12820.1	1341	1440	2.25075149265902	1299	1400	26
AT1G12840.1	1101	1480	5.79276981018212	1333	1434	1034
AT1G12850.1	1361	1500	2.90783844565975	1370	1471	35
AT1G12860.1	481	620	2.14494634720627	489	590	32
AT1G12860.1	1061	1240	2.37501882659963	1101	1202	48
AT1G12930.1	2981	3340	3.32066534772332	3031	3132	183
AT1G13000.1	1581	1840	4.46076707726751	1632	1733	187
AT1G13020.1	1941	2180	5.91217237538452	2016	2117	176
AT1G13060.2	981	1260	5.00646889087936	1087	1188	1034
AT1G13120.1	2181	2400	2.87425624236854	2206	2307	167
AT1G13170.2	2861	3000	4.55883218007435	2850	2951	31
AT1G13210.1	281	540	2.8079271534044	362	463	40
AT1G13210.1	1501	1680	2.29885810793087	1562	1663	40
AT1G13220.2	3421	3580	4.10539716916746	3424	3525	43
AT1G13270.1	981	1300	3.77562772528095	1089	1190	142
AT1G13320.1	1761	2060	6.39264042634078	1868	1969	1117
AT1G13350.2	2261	2520	2.41291852666922	2257	2358	94
AT1G13380.1	581	740	2.70990792707267	616	717	37
AT1G13560.1	1341	1660	6.38522994249327	1478	1579	166
AT1G13570.1	1481	1600	2.16727471914764	1444	1545	93
AT1G13580.2	1121	1340	4.48448759280198	1170	1271	60.5
AT1G13640.1	2301	2420	2.55330345890396	2272	2373	39
AT1G13690.1	681	840	2.9757704168313	630	731	60
AT1G13730.1	1581	1760	3.27308222543374	1624	1725	90
AT1G13790.1	2201	2400	4.26102986048112	2252	2353	39
AT1G13820.1	961	1280	4.15454901055954	1061	1162	193
AT1G13950.1	541	720	3.33484351757379	542	643	45
AT1G13960.1	1681	1800	2.06314203434878	1697	1798	28
AT1G13990.3	901	1080	4.27828808694851	949	1050	192
AT1G14000.1	1481	1620	2.25781081582527	1491	1592	40
AT1G14010.1	621	880	4.00811527169578	708	809	65
AT1G14030.1	1521	1700	3.0734929313865	1577	1678	132
AT1G14150.1	521	720	3.59129681606516	573	674	108
AT1G14270.1	1121	1320	4.92312322230736	1189	1290	335
AT1G14280.1	1081	1180	2.03850276006907	1037	1138	35
AT1G14290.1	921	1200	3.9662533195282	1000	1101	88
AT1G14320.1	721	960	3.85053717710846	761	862	175
AT1G14340.1	821	1020	3.4649437008861	870	971	108
AT1G14345.1	661	780	3.16836108065544	656	757	28
AT1G14380.1	2241	2420	3.56370777414401	2279	2380	57.5
AT1G14400.1	661	980	4.57340983458941	747	848	295
AT1G14450.1	281	520	3.39639797247994	338	439	219
AT1G14530.1	1001	1180	6.01334460213414	1045	1146	45
AT1G14610.1	3361	3620	5.15924161569236	3435	3536	311
AT1G14620.1	801	980	3.7495483205555	862	963	132
AT1G14650.1	2541	2780	3.59608230659346	2632	2733	168
AT1G14670.1	1901	2120	2.23939680438356	1914	2015	55
AT1G14690.1	2181	2340	2.09158385034458	2215	2316	74
AT1G14710.1	2201	2420	3.37724302812355	2154	2255	56
AT1G14720.1	1101	1340	4.45497503959792	1178	1279	129
AT1G14740.1	2261	2420	2.58401975326666	2264	2365	55
AT1G14810.1	1081	1380	4.26633058041761	1162	1263	278
AT1G14830.1	2001	2320	5.15013814928085	2136	2237	420
AT1G14840.1	2021	2220	2.75563449504443	2058	2159	39
AT1G14850.1	4441	4600	2.75388737390078	4483	4584	184
AT1G14910.1	2161	2400	4.51881205281601	2228	2329	105
AT1G14980.1	401	620	3.74675145058374	442	543	70
AT1G14990.2	541	780	4.57915745114691	610	711	117
AT1G15020.2	1621	1860	3.26585478220663	1722	1823	53
AT1G15030.1	1421	1640	3.76241650377049	1485	1586	87.5
AT1G15060.1	2121	2300	3.62266663630205	2150	2251	89
AT1G15120.2	361	740	4.98143448843414	464	565	877
AT1G15130.1	2601	2820	3.95905657296274	2672	2773	155
AT1G15140.1	1001	1280	4.49086773537684	1115	1216	338
AT1G15175.1	361	560	2.88040432098657	393	494	56
AT1G15180.1	1521	1680	2.77302475350141	1530	1631	81
AT1G15200.3	1561	1740	2.83500981724363	1576	1677	116
AT1G15215.2	881	1080	3.49650092858343	937	1038	82
AT1G15270.1	281	460	4.0191812411214	330	431	589
AT1G15280.2	2021	2300	6.4172897761768	2111	2212	250
AT1G15290.1	121	260	2.75775676720532	114	215	26
AT1G15290.1	5001	5140	2.52153570939855	4967	5068	42
AT1G15370.1	541	680	2.52029059727328	585	686	26
AT1G15390.1	761	980	3.66594035009717	790	891	71
AT1G15420.1	941	1040	3.96331595137153	949	1050	25
AT1G15470.1	1201	1400	4.26834824209111	1268	1369	110
AT1G15490.1	2461	2600	3.69675991663682	2481	2582	31
AT1G15500.1	1901	2140	3.25915032116242	1955	2056	144
AT1G15530.1	321	460	3.14956154289572	350	451	33
AT1G15690.1	2561	2760	3.05031183793247	2621	2722	193
AT1G15730.1	1261	1520	5.12769422148256	1385	1486	351
AT1G15740.1	1801	2280	4.93413248461015	1950	2051	1030
AT1G15750.1	3501	3820	4.07336949575334	3556	3657	183
AT1G15790.1	621	760	2.61892817396616	590	691	50
AT1G15800.1	781	920	2.17339964280568	810	911	50
AT1G15860.3	821	1060	3.51658560071612	877	978	146
AT1G15880.1	741	1080	5.23274232075343	947	1048	187
AT1G15910.1	2181	2440	2.87999161818033	2271	2372	100
AT1G15930.2	521	800	4.39950413667144	607	708	328
AT1G15950.1	1161	1400	4.80436562787478	1219	1320	86
AT1G15960.1	1601	1780	3.15641691656399	1700	1801	86
AT1G15970.1	1521	1640	2.40609015500805	1506	1607	44
AT1G15980.1	1241	1560	5.01642329101357	1367	1468	247
AT1G16020.1	1761	2080	4.61272046099667	1858	1959	146
AT1G16080.1	1001	1280	4.8397017960356	1086	1187	222
AT1G16180.1	1301	1600	4.63777224294366	1400	1501	168
AT1G16190.1	1181	1420	3.87089030080032	1234	1335	190
AT1G16210.1	781	1020	5.12032481574772	883	984	555
AT1G16240.1	861	1080	3.39103418958248	927	1028	82
AT1G16270.1	3741	3860	2.56106479771644	3734	3835	26
AT1G16460.2	1081	1360	5.98283305479404	1211	1312	1031
AT1G16470.1	781	1040	5.08664761088379	869	970	225
AT1G16540.1	2481	2720	2.96963213138943	2543	2644	94
AT1G16560.1	1221	1440	4.36339926622205	1296	1397	69
AT1G16570.2	1561	1720	2.88017527522544	1580	1681	58.5
AT1G16700.1	781	1060	4.55077565229168	922	1023	437
AT1G16710.1	5781	5940	4.00677640693678	5816	5917	96
AT1G16720.1	1761	2080	5.50446052986595	1866	1967	986
AT1G16740.1	381	580	3.25493734904307	430	531	181
AT1G16780.1	2681	2820	2.41901341926129	2681	2782	60
AT1G16810.1	561	700	3.06536745449208	533	634	45
AT1G16880.1	1041	1240	2.92222633299996	1023	1124	94
AT1G16890.3	621	980	4.82127852181809	706	807	1706
AT1G16920.1	741	900	3.15033783490565	769	870	35
AT1G16970.1	2081	2180	2.00707373025297	2030	2131	58
AT1G17050.1	1481	1580	2.02514354657282	1436	1537	37
AT1G17110.2	3041	3380	5.67162652076924	3171	3272	1392
AT1G17130.2	1061	1300	3.6326249678398	1090	1191	130
AT1G17210.1	3061	3320	3.31953413849041	3148	3249	121
AT1G17220.1	3461	3640	2.91696349976855	3459	3560	116
AT1G17280.1	901	1120	4.59798588074518	975	1076	164
AT1G17290.1	1781	2060	4.07272986999477	1882	1983	121
AT1G17330.1	721	940	3.18498872316373	770	871	79
AT1G17340.1	2641	2840	2.60956853857957	2632	2733	72
AT1G17420.1	441	620	3.02507146146148	493	594	44
AT1G17460.2	2121	2220	2.94602898951548	2105	2206	27
AT1G17470.1	1321	1560	5.31006254194197	1399	1500	183
AT1G17500.1	3801	3940	2.57004542090258	3797	3898	87
AT1G17520.1	1061	1340	3.4666695598453	1157	1258	114
AT1G17550.1	2181	2400	2.44767795756416	2216	2317	72
AT1G17580.1	4721	4940	4.53430613448915	4788	4889	435
AT1G17590.1	1301	1440	2.95271657898968	1300	1401	28
AT1G17650.1	1061	1240	3.89890017215952	1101	1202	42
AT1G17680.1	3001	3160	3.09040537000215	3036	3137	57
AT1G17720.1	2081	2200	2.03877794173032	2082	2183	54
AT1G17720.1	2261	2360	2.89635849026041	2246	2347	26
AT1G17730.1	681	880	3.25931491663216	747	848	194
AT1G17790.1	1641	1760	2.39656902893497	1616	1717	40
AT1G17840.1	2481	2780	3.43449530742529	2464	2565	62
AT1G17850.2	1701	1800	2.00151457146715	1748	1849	39
AT1G17880.1	601	760	3.42517105014151	630	731	118
AT1G17930.1	1761	1880	3.46106611384387	1754	1855	27
AT1G18030.1	1161	1280	2.25461479988968	1168	1269	38
AT1G18060.1	701	1000	4.49076534476505	823	924	549
AT1G18070.3	1801	2100	4.99814838576789	1939	2040	761
AT1G18080.1	1041	1340	3.72440957541544	1107	1208	353
AT1G18150.2	1881	2060	3.31403565651385	1911	2012	42
AT1G18160.1	3361	3500	3.10481541592095	3350	3451	30
AT1G18170.1	741	980	4.16491339880873	843	944	204
AT1G18260.1	2101	2320	3.04052292203897	2130	2231	108
AT1G18270.3	4261	4500	4.30246246374503	4296	4397	192
AT1G18300.1	21	140	3.20942887339384	33	134	25
AT1G18360.1	1401	1640	3.55858110799356	1451	1552	113
AT1G18450.1	1381	1620	4.19497378317814	1448	1549	271
AT1G18470.1	1581	1800	3.2395669196062	1630	1731	130
AT1G18490.1	1341	1560	4.2015569296216	1418	1519	78
AT1G18500.1	141	240	2.11945133761897	119	220	38
AT1G18500.1	1801	2040	5.1020354890947	1905	2006	1293
AT1G18540.1	641	860	3.86247408643629	664	765	293
AT1G18600.1	1241	1440	3.50340530758299	1302	1403	175
AT1G18630.1	641	740	2.03621805117322	590	691	74
AT1G18640.2	941	1180	4.1365138922488	1008	1109	144
AT1G18660.4	1781	2080	3.49381057950553	1823	1924	199
AT1G18680.1	581	760	3.24064679728031	606	707	43
AT1G18690.1	2101	2220	3.25538351465721	2113	2214	26
AT1G18700.4	2161	2320	2.69220653149478	2173	2274	39
AT1G18720.1	661	900	4.11329473702574	716	817	281
AT1G18730.1	461	660	3.30865131546602	507	608	210
AT1G18800.1	861	1100	3.30301660756735	955	1056	132
AT1G19000.1	1141	1280	2.5657553319248	1122	1223	32
AT1G19110.1	2361	2540	3.92796043046052	2403	2504	152
AT1G19120.1	541	760	3.78381398724334	604	705	120
AT1G19130.1	681	840	3.08286952074209	709	810	49
AT1G19140.2	1001	1240	2.52460991747563	1046	1147	89
AT1G19180.1	141	300	2.04143104003176	154	255	38
AT1G19220.1	3541	3740	2.68186980578016	3587	3688	79
AT1G19240.1	441	560	2.08315038979404	390	491	40
AT1G19270.1	2181	2320	2.54908835732144	2182	2283	35
AT1G19310.1	841	1040	4.64070242775468	890	991	42
AT1G19330.3	1121	1240	3.83311681883063	1132	1233	27
AT1G19350.3	1281	1440	2.78628008389163	1298	1399	45
AT1G19400.1	1461	1660	3.24784277559401	1494	1595	63
AT1G19580.1	1061	1360	3.6471838470461	1120	1221	103
AT1G19600.1	1181	1280	2.0716204281217	1165	1266	33
AT1G19660.1	1121	1400	4.93186605767042	1241	1342	580
AT1G19670.1	321	500	2.38506520592907	357	458	44
AT1G19670.1	621	780	2.07412931490811	639	740	47
AT1G19680.1	1621	1800	3.81186373948627	1670	1771	83.5
AT1G19690.1	1101	1260	3.32286816726208	1128	1229	63
AT1G19700.1	1881	2020	3.93242718123737	1905	2006	45
AT1G19710.1	1481	1720	4.17850764474508	1570	1671	140
AT1G19730.1	461	600	2.59974610303291	445	546	38
AT1G19740.1	881	1120	3.96557390600517	945	1046	89
AT1G19870.1	2721	2940	3.31344007964842	2748	2849	70
AT1G19880.1	1901	2100	3.55456446560045	1943	2044	45
AT1G19910.1	561	780	2.78599088192227	558	659	99
AT1G19920.1	1581	1800	4.86755580221061	1658	1759	120
AT1G20010.1	1401	1600	2.65641954851576	1412	1513	135
AT1G20020.1	1201	1380	2.8835685143705	1212	1313	202
AT1G20050.1	781	940	2.61322078589562	789	890	72
AT1G20090.1	921	1200	5.44521795405116	1070	1171	358
AT1G20110.1	1821	2120	5.26154978652535	1931	2032	251
AT1G20200.1	1481	1780	3.63993256420591	1562	1663	219
AT1G20225.1	661	900	3.67707454320439	718	819	82
AT1G20260.1	1521	1900	5.70451338632166	1648	1749	1760
AT1G20270.1	1121	1320	3.34511187293386	1168	1269	53
AT1G20330.1	181	300	2.0848481350153	174	275	50
AT1G20340.1	661	800	2.14801138155523	613	714	742
AT1G20390.1	3901	4100	3.40497617229043	3952	4053	49
AT1G20390.1	4421	4560	2.8772399271505	4397	4498	32
AT1G20390.1	4701	4900	4.2445859481483	4753	4854	50
AT1G20430.1	441	600	3.4861740775911	451	552	52
AT1G20510.1	1681	1840	2.42498840782311	1701	1802	86
AT1G20540.1	1081	1260	3.08300127790083	1099	1200	134.5
AT1G20560.1	1741	1960	3.9877049109297	1776	1877	51
AT1G20575.1	781	1020	3.91391748190779	837	938	93
AT1G20580.1	501	760	4.67313778623236	574	675	190.5
AT1G20630.1	1561	1880	4.22993560273993	1637	1738	353
AT1G20670.1	2101	2320	2.42984150088363	2118	2219	76
AT1G20693.1	701	880	3.2510801187793	733	834	56
AT1G20696.2	701	920	4.27182171866247	750	851	93
AT1G20760.1	3241	3420	3.3599216000928	3282	3383	60
AT1G20770.1	881	1060	3.4796311055758	907	1008	71
AT1G20780.1	2661	2840	2.53877375114998	2690	2791	55
AT1G20810.1	681	900	4.95306970116642	771	872	486
AT1G20816.1	561	680	2.31569583101742	530	631	45
AT1G20830.1	981	1220	4.10628333221709	1021	1122	86
AT1G20840.1	2221	2460	2.81860957162082	2275	2376	178
AT1G20910.1	1421	1620	4.66097503533293	1498	1599	114
AT1G20920.1	481	780	3.06906497615898	590	691	85
AT1G20920.1	4281	4380	2.08470396449476	4268	4369	30
AT1G20960.1	1241	1420	3.25470151953164	1284	1385	39
AT1G20960.1	2041	2140	2.54365692294483	2016	2117	26
AT1G20960.1	6781	7000	5.0045115094374	6867	6968	612
AT1G20970.1	4401	4600	2.64700227402079	4419	4520	55
AT1G20980.1	3501	3740	2.63586119707724	3568	3669	78
AT1G21065.1	561	780	4.62472491431501	649	750	180
AT1G21170.1	3261	3380	2.09812694227516	3265	3366	77
AT1G21190.1	421	600	3.84644861179231	450	551	44
AT1G21310.1	201	340	2.20307156702023	228	329	38.5
AT1G21350.3	801	1000	3.4660923074114	861	962	177
AT1G21380.1	1721	1940	4.14632418221625	1770	1871	75
AT1G21400.1	1481	1580	2.10508013386606	1466	1567	30
AT1G21450.1	2061	2160	2.61496172290682	2059	2160	25
AT1G21480.1	1461	1620	3.42802543816025	1450	1551	55
AT1G21500.1	481	600	2.23652708404112	430	531	72
AT1G21590.1	2441	2740	2.91155055006128	2495	2596	77
AT1G21600.1	1101	1360	4.96304045045535	1213	1314	373
AT1G21640.2	3241	3460	4.37850298986403	3325	3426	720
AT1G21650.3	5421	5520	2.37867019364493	5412	5513	52
AT1G21660.1	1801	2020	4.58511355813827	1873	1974	57
AT1G21670.1	781	920	2.13151736696056	766	867	41
AT1G21680.1	121	240	2.0853135897563	121	222	54
AT1G21680.1	2141	2300	2.81229898426763	2133	2234	44
AT1G21690.3	921	1200	6.26502575528324	1030	1131	231
AT1G21720.1	661	900	4.3294093533694	744	845	360
AT1G21730.1	3041	3260	3.36762335559866	3121	3222	174
AT1G21750.1	1541	1840	4.35735338657984	1655	1756	204
AT1G21780.1	1221	1460	2.96125286980784	1284	1385	46
AT1G21790.1	1081	1200	3.24471705613666	1075	1176	26
AT1G21900.1	781	1060	2.69095452833334	793	894	138
AT1G21945.1	1701	1900	5.05720628748842	1739	1840	169
AT1G22020.1	2181	2280	2.22949173512529	2178	2279	26
AT1G22140.1	301	460	2.50337614694469	318	419	90
AT1G22200.1	1321	1600	3.70952461565536	1411	1512	782
AT1G22280.3	1341	1480	3.42541480987553	1330	1431	49
AT1G22300.1	821	1240	5.39183411493069	1037	1138	409
AT1G22310.2	1701	1820	2.47362471025678	1690	1791	32
AT1G22410.1	1581	1820	3.12016105356027	1616	1717	78
AT1G22450.1	841	1140	4.20321826418937	928	1029	305
AT1G22520.2	461	600	3.33515138511631	471	572	33
AT1G22530.1	841	940	2.01011343244053	814	915	65
AT1G22610.1	921	1040	2.14928961064585	895	996	36
AT1G22620.1	2821	3100	4.23380209740843	2930	3031	368
AT1G22660.1	1801	1920	2.04054308590849	1779	1880	65
AT1G22700.1	921	1140	4.75293457355506	987	1088	87
AT1G22740.1	761	960	5.30434559611881	831	932	167
AT1G22750.4	741	900	3.28955322193616	768	869	30
AT1G22750.4	901	1000	4.98528566700948	877	978	26
AT1G22770.1	3821	4120	4.40598832601562	3951	4052	331
AT1G22780.1	561	720	2.97719803958796	571	672	53
AT1G22790.1	961	1120	5.00439246014636	978	1079	37
AT1G22800.1	1221	1400	2.34873266390308	1256	1357	106
AT1G22840.1	461	700	4.41163238992073	516	617	203
AT1G22850.1	1041	1240	3.03492422684402	1063	1164	67
AT1G22860.1	3061	3240	2.68919943404132	3101	3202	57
AT1G22910.3	1321	1460	5.57958890738545	1348	1449	69
AT1G22920.1	1221	1380	4.42123370410521	1252	1353	201
AT1G22930.1	3661	3820	2.39855480775883	3656	3757	41
AT1G22950.1	1341	1480	2.60396705770695	1333	1434	51
AT1G23190.1	1781	2100	5.50543097474467	1916	2017	591
AT1G23260.1	561	800	3.80052539369838	588	689	118
AT1G23310.1	1661	2020	3.4881556151898	1743	1844	1724
AT1G23330.1	1401	1620	3.23603057338074	1450	1551	92
AT1G23360.1	761	1040	5.41154677328159	868	969	202
AT1G23400.1	1561	1820	4.3358539904565	1664	1765	290
AT1G23440.1	861	1000	4.99858669123079	885	986	40
AT1G23490.1	681	980	4.96436235607755	768	869	559
AT1G23750.1	601	840	3.98763081797675	663	764	103
AT1G23820.1	1101	1400	5.02313523403914	1188	1289	113
AT1G23860.1	681	1020	4.5594256688577	806	907	286
AT1G23900.1	2841	3140	3.37537625572776	2995	3096	335
AT1G23950.2	1121	1340	3.85714390297841	1182	1283	90
AT1G23960.1	981	1240	3.81174830402552	1082	1183	165
AT1G23970.2	1141	1260	2.2798207990716	1170	1271	29
AT1G24040.1	1261	1380	2.50580029013593	1242	1343	27
AT1G24050.1	621	1020	5.47308415158837	803	904	973
AT1G24120.1	1521	1620	2.17031458559542	1479	1580	43
AT1G24160.1	1861	2020	3.00899150162018	1890	1991	88
AT1G24180.1	1321	1540	3.04184480517217	1383	1484	81
AT1G24190.1	4041	4420	3.46889928216353	4123	4224	163
AT1G24240.1	761	880	3.00168993631118	730	831	26
AT1G24267.2	1361	1640	4.32867120365697	1458	1559	171
AT1G24340.1	2301	2400	2.02422627776746	2287	2388	38
AT1G24360.1	1101	1380	5.37568935820243	1214	1315	450
AT1G24400.1	1	120	4.49125785661452	-30	71	306.5
AT1G24440.1	1041	1180	2.42453856629037	1030	1131	60
AT1G24460.1	5401	5640	2.64087723860618	5447	5548	161
AT1G24490.1	1781	1920	2.55250193006146	1776	1877	81
AT1G24510.1	1621	1940	4.38288964166614	1715	1816	232
AT1G24560.1	2241	2420	2.43190820283351	2248	2349	68
AT1G24610.1	1521	1720	3.50382358004079	1542	1643	70
AT1G24706.2	5561	5960	4.70265275007543	5676	5777	1007
AT1G24793.1	1001	1220	6.02774197304085	1062	1163	94.1500000000005
AT1G24880.1	1241	1420	5.94122507838633	1287	1388	77.0000000000006
AT1G25054.1	1181	1420	6.6109144924683	1245	1346	94.1500000000005
AT1G25098.1	561	720	3.00904677270989	618	719	105.25
AT1G25145.1	981	1220	6.10907629709283	1043	1144	94.1500000000005
AT1G25175.1	541	680	2.59771542895446	535	636	156
AT1G25210.1	1121	1340	6.02329680123538	1178	1279	94.1500000000005
AT1G25220.2	941	1180	2.75004649160497	917	1018	97.25
AT1G25260.1	741	1000	3.90791495146569	843	944	155
AT1G25280.1	1921	2080	3.55099588987834	1938	2039	34
AT1G25350.2	2381	2600	4.23487865728876	2462	2563	119
AT1G25380.1	1381	1520	2.44325646857948	1385	1486	72
AT1G25420.1	1021	1300	4.57422215925704	1101	1202	131
AT1G25450.1	1481	1620	2.24974818675185	1471	1572	31
AT1G25490.1	1441	1600	2.292674393738	1473	1574	36
AT1G25520.1	941	1040	2.20376647870159	921	1022	27
AT1G25540.1	2741	3000	4.55384873521532	2817	2918	226
AT1G25580.1	1681	1820	2.82950060634104	1684	1785	31
AT1G25682.1	941	1220	4.23534894176654	1035	1136	103
AT1G26090.1	1461	1640	3.43242881811479	1513	1614	39
AT1G26110.1	2061	2320	3.13830714673174	2130	2231	175
AT1G26120.1	1541	1760	3.68687316357911	1616	1717	239
AT1G26150.1	2561	2860	4.61350409605733	2686	2787	256
AT1G26160.1	921	1120	3.16143822812722	953	1054	37
AT1G26180.1	1161	1260	2.12024331502337	1118	1219	80
AT1G26230.1	1861	1960	2.50340486133378	1818	1919	26
AT1G26550.1	441	720	5.51550846840551	581	682	1053
AT1G26560.1	1581	1740	2.37149846152505	1570	1671	46
AT1G26580.1	2501	2700	3.1973142643144	2540	2641	57
AT1G26630.1	561	880	4.31675777555529	612	713	460
AT1G26640.1	1061	1340	3.40533289299371	1170	1271	81
AT1G26670.1	781	1060	4.41392528337807	870	971	290
AT1G26740.1	421	700	3.71350108062419	474	575	90
AT1G26830.1	2361	2560	3.16757421842529	2399	2500	38
AT1G26850.1	2121	2420	4.31282539697852	2220	2321	130
AT1G26880.1	361	620	3.83055513730858	427	528	352
AT1G27000.1	1001	1340	4.80987277823082	1171	1272	632
AT1G27020.1	981	1180	3.32537387839916	1026	1127	49
AT1G27090.1	1361	1560	2.73574181900788	1377	1478	59
AT1G27100.1	1801	2020	4.06371805054476	1873	1974	92
AT1G27150.1	1461	1700	3.14990318706008	1530	1631	62
AT1G27210.1	1801	2000	2.57838376779649	1869	1970	62
AT1G27310.1	461	760	4.71620325276896	538	639	338
AT1G27320.1	821	980	2.53199927949454	870	971	34
AT1G27320.1	3181	3560	4.54044489978711	3310	3411	433
AT1G27350.1	321	460	2.4988399405685	341	442	39
AT1G27360.1	1281	1400	2.21811151775866	1261	1362	28
AT1G27370.1	2561	2720	3.66663149631545	2580	2681	36
AT1G27400.1	521	780	4.0101665434554	592	693	390
AT1G27430.1	4461	4600	2.3312627194828	4465	4566	60
AT1G27450.3	1061	1280	2.9083802487487	1112	1213	274
AT1G27460.1	2281	2460	2.52523114568492	2320	2421	42
AT1G27480.1	1301	1440	2.48759807549038	1330	1431	38
AT1G27510.1	1941	2220	3.83850389284659	2049	2150	180
AT1G27520.1	1801	2120	4.82111373842901	1903	2004	569
AT1G27530.1	501	760	6.09754970292204	626	727	797
AT1G27595.1	1141	1300	2.31104051429904	1150	1251	54
AT1G27595.1	3101	3320	3.77482954707014	3187	3288	407
AT1G27600.1	1561	1740	3.2197680186237	1600	1701	36
AT1G27630.1	1201	1480	3.9010849124508	1297	1398	148
AT1G27750.1	3281	3460	4.3171536178097	3339	3440	60
AT1G27752.1	2681	2920	3.20757331687669	2783	2884	138
AT1G27760.3	1761	1920	4.87308636115488	1787	1888	36
AT1G27770.1	3241	3440	3.02056462338803	3261	3362	35
AT1G27840.3	1501	1760	3.27878960016206	1606	1707	52
AT1G27980.1	1681	1860	3.62376448551358	1708	1809	61
AT1G28050.1	1541	1640	2.43337464808291	1512	1613	29
AT1G28060.1	2361	2580	3.6352702455544	2416	2517	83
AT1G28090.1	1521	1860	2.98658619389695	1574	1675	150
AT1G28120.1	1141	1360	2.85585413105607	1160	1261	168
AT1G28140.1	841	1080	5.0127417813052	919	1020	516
AT1G28150.1	421	600	3.84647390301802	473	574	57
AT1G28250.1	541	720	2.52070678146064	588	689	48
AT1G28320.1	2261	2420	4.11124358073053	2309	2410	83
AT1G28340.1	1961	2160	3.95228859013161	2025	2126	140
AT1G28350.1	2361	2540	3.07565388820266	2413	2514	189
AT1G28490.1	841	1040	2.79508035707415	850	951	123
AT1G28510.1	821	1020	4.74946001420485	874	975	45
AT1G28520.1	1841	2080	2.93669937206532	1908	2009	91
AT1G28540.1	441	600	3.01248635418181	427	528	76
AT1G28570.1	1121	1280	2.38416137228055	1143	1244	35
AT1G29040.1	661	860	2.89830956521027	673	774	93
AT1G29050.1	1201	1320	3.56648954502423	1209	1310	28
AT1G29060.1	661	780	2.32103091362853	627	728	39
AT1G29070.1	521	760	5.10960960579442	605	706	951
AT1G29120.5	1661	1860	3.58748827936738	1696	1797	55
AT1G29150.1	1341	1540	3.16880514732252	1373	1474	68
AT1G29240.1	2121	2280	3.57273059230542	2145	2246	64
AT1G29250.1	501	600	2.16613755362425	508	609	26
AT1G29310.1	1441	1680	4.111177221075	1516	1617	138
AT1G29330.1	861	1080	2.38988730274098	848	949	63
AT1G29350.1	2641	2920	4.21446539389584	2752	2853	166
AT1G29370.1	2661	2840	3.56997392639784	2704	2805	101
AT1G29390.1	581	820	4.39235796008182	687	788	485
AT1G29400.1	2721	2860	3.90773008696641	2765	2866	49
AT1G29470.1	2681	2800	2.81179503558197	2721	2822	49
AT1G29550.1	781	920	2.32315556935128	785	886	36
AT1G29670.1	1201	1320	2.20734886037752	1156	1257	77
AT1G29700.1	1061	1340	4.65600864875104	1150	1251	455
AT1G29720.1	3061	3240	3.54621494736981	3110	3211	198
AT1G29800.1	1641	1840	3.39980362417085	1695	1796	52
AT1G29820.1	1621	1860	3.56964872063201	1705	1806	158
AT1G29850.3	461	780	4.9208189218162	561	662	716
AT1G29880.1	2061	2380	5.27703838946778	2238	2339	1126
AT1G29965.1	561	740	3.76716058331249	595	696	41.5
AT1G29970.2	981	1160	5.15971151516955	1024	1125	41.5
AT1G29990.1	501	720	4.16725726166726	570	671	84
AT1G30000.1	2001	2340	3.82829132319243	2086	2187	195
AT1G30070.2	801	900	5.80678508101499	763	864	25
AT1G30090.1	1461	1600	2.11804163034606	1432	1533	55
AT1G30200.2	1501	1720	4.71522515630289	1591	1692	224
AT1G30210.1	1481	1660	4.3627005361969	1530	1631	81
AT1G30230.2	721	1040	6.16059729079476	822	923	345
AT1G30260.1	401	500	2.01503264452198	395	496	36
AT1G30270.1	1901	2140	4.28001017568485	1972	2073	123
AT1G30330.2	2141	2300	2.49342054013244	2177	2278	34
AT1G30330.2	3581	3740	2.32438518023486	3591	3692	45
AT1G30360.1	2461	2560	2.2352256516912	2418	2519	36
AT1G30400.1	2061	2200	2.72911791052866	2077	2178	30
AT1G30400.1	4821	5160	6.42842233390881	4979	5080	1444
AT1G30410.1	4681	4820	2.17852371769663	4676	4777	58
AT1G30450.1	3181	3400	2.77441752216684	3170	3271	43
AT1G30480.1	1461	1600	2.27019837170735	1479	1580	43
AT1G30490.1	2761	2920	3.44997674916431	2756	2857	55
AT1G30520.1	1621	1820	3.31214021556089	1676	1777	73
AT1G30530.1	261	380	2.84646532925618	279	380	24
AT1G30580.1	1241	1540	5.68875305090874	1348	1449	194
AT1G30590.1	2121	2300	4.251100632652	2166	2267	69
AT1G30620.1	1701	1840	2.17568551933444	1722	1823	33
AT1G30630.1	921	1200	4.75488036752597	1033	1134	223
AT1G30680.1	2241	2520	4.04427996030593	2315	2416	171
AT1G30810.1	2721	2840	2.0521445676288	2712	2813	55
AT1G30880.1	441	600	3.11290842718223	476	577	56
AT1G30910.1	821	1120	5.27890122084206	937	1038	467
AT1G30970.1	1221	1560	5.12339883797124	1328	1429	451
AT1G31010.1	1221	1320	2.19336007220901	1172	1273	54
AT1G31020.1	641	780	2.43333258230217	633	734	52
AT1G31160.1	601	780	4.11269590291129	649	750	45
AT1G31180.1	1161	1340	3.01428476056178	1199	1300	40
AT1G31190.1	1101	1320	4.20819979025749	1158	1259	264
AT1G31220.1	1221	1400	2.92483962129735	1254	1355	110
AT1G31230.1	2741	2980	4.67951753192396	2838	2939	317
AT1G31300.1	1041	1300	3.91625255791722	1110	1211	212
AT1G31330.1	801	940	2.3005256203484	750	851	382
AT1G31340.1	441	720	3.77538431177943	520	621	174
AT1G31410.1	1441	1760	3.40294564853521	1511	1612	213
AT1G31420.1	2221	2460	3.86357650968286	2283	2384	184
AT1G31440.1	1641	1820	2.59712578569291	1670	1771	41
AT1G31500.4	1341	1480	2.59127424868843	1333	1434	54
AT1G31600.1	1841	2140	5.82871545570465	1924	2025	169
AT1G31650.1	2101	2240	2.99939012217995	2118	2219	93
AT1G31730.1	3101	3420	3.10494692971606	3180	3281	104
AT1G31780.1	2061	2280	3.96652850579013	2113	2214	78
AT1G31800.1	1721	2060	4.97703908213098	1828	1929	602
AT1G31810.1	3941	4200	3.18016652237807	4023	4124	126
AT1G31812.1	401	640	4.128490157012	440	541	625
AT1G31850.1	2081	2280	2.72740983728518	2076	2177	96
AT1G31860.1	881	1020	3.31240529280642	911	1012	30
AT1G31870.1	1761	2120	4.6731162378354	1923	2024	549
AT1G31910.1	2101	2340	3.63393144481978	2173	2274	157
AT1G31940.1	681	880	3.61622570890049	751	852	85
AT1G31970.1	1561	1840	5.18364097579737	1633	1734	120
AT1G32050.1	981	1260	5.40987922630843	1105	1206	455
AT1G32060.1	1321	1540	4.44130955553103	1401	1502	2684
AT1G32070.2	801	960	3.5605270372298	797	898	37
AT1G32080.1	1521	1800	3.92888879745964	1601	1702	223
AT1G32120.1	1001	1100	2.00107623655934	985	1086	47
AT1G32130.1	1681	1840	2.89072805045099	1704	1805	52
AT1G32150.1	1461	1600	2.44594135755977	1433	1534	44
AT1G32160.1	1201	1400	5.11363017904273	1266	1367	136
AT1G32200.1	1461	1780	4.70491284407107	1631	1732	204
AT1G32210.1	421	640	4.51064107917147	508	609	185
AT1G32220.1	1001	1200	4.20867539143276	1053	1154	188
AT1G32230.1	2321	2580	4.0029142517375	2413	2514	229
AT1G32310.1	401	600	3.32180271699096	446	547	77
AT1G32330.1	521	620	2.77241936807682	510	611	26
AT1G32330.1	1581	1760	4.24496143228138	1591	1692	42
AT1G32340.1	1	160	3.41454808261782	18	119	34
AT1G32360.1	1481	1620	2.24306385334259	1474	1575	29
AT1G32400.1	1101	1360	4.98042992410672	1197	1298	355
AT1G32470.1	581	780	3.29187026354162	637	738	301
AT1G32490.1	3341	3640	4.93192363188966	3462	3563	267
AT1G32500.1	1441	1800	6.79272964158256	1642	1743	4129
AT1G32530.1	2201	2420	3.68091402300519	2268	2369	72
AT1G32560.1	1	160	2.18959271023416	20	121	35
AT1G32580.1	681	940	6.06898662924959	786	887	602
AT1G32640.1	281	380	2.00053492064537	271	372	31
AT1G32640.1	461	580	2.08800770100277	480	581	35
AT1G32700.1	861	1100	3.56487669598194	947	1048	74
AT1G32750.1	6081	6180	2.18910777418286	6046	6147	66.5
AT1G32790.2	1161	1580	5.8532339401917	1342	1443	377
AT1G32860.1	201	320	2.10829625211252	220	321	31
AT1G32940.1	2221	2420	2.91341912907248	2232	2333	92
AT1G32990.1	641	840	3.29962757792673	679	780	315
AT1G33040.1	661	840	3.29774545422231	688	789	40
AT1G33050.1	2441	2660	3.70000984826303	2525	2626	217
AT1G33080.1	1541	1680	2.66369304721248	1546	1647	40
AT1G33110.1	1621	1840	4.63619503797453	1699	1800	86
AT1G33120.1	581	920	5.21267141013566	674	775	480
AT1G33140.1	601	940	6.2051738640938	724	825	1073
AT1G33230.1	1261	1500	2.97713747812433	1284	1385	129
AT1G33250.1	1761	1980	2.70387018985168	1810	1911	92
AT1G33265.1	661	840	3.5355825652893	706	807	47
AT1G33270.1	1261	1560	3.95528980380778	1338	1439	96
AT1G33290.1	1061	1280	4.21414138402753	1139	1240	92
AT1G33330.1	841	1080	4.46110784042573	906	1007	125
AT1G33390.1	3861	3980	2.56665987526489	3867	3968	30
AT1G33470.1	1801	2000	4.31127739304281	1860	1961	52
AT1G33490.1	681	880	3.90075630630857	746	847	110
AT1G33600.1	301	480	2.2245901140018	353	454	66
AT1G33615.1	441	540	2.56816725817818	394	495	29
AT1G33680.1	2461	2740	5.32967298358851	2566	2667	120
AT1G33810.1	361	640	5.33467327221766	448	549	450
AT1G33990.1	1281	1520	2.83487479181599	1313	1414	89
AT1G34000.1	521	820	3.50029321884962	544	645	173
AT1G34010.1	761	900	2.27044665712309	746	847	37
AT1G34030.1	521	760	5.02931050723169	610	711	325
AT1G34120.2	1761	2000	5.11131996310593	1847	1948	164
AT1G34130.1	2241	2480	3.84629707302783	2291	2392	123
AT1G34190.1	1921	2160	5.0478265500039	1985	2086	141
AT1G34200.1	1421	1620	3.99760544399974	1472	1573	72
AT1G34220.1	2141	2240	2.19753433972692	2135	2236	32
AT1G34340.1	1701	1820	2.53391251871227	1673	1774	34
AT1G34360.1	1661	1820	2.57329148513305	1650	1751	59
AT1G34430.1	1461	1780	5.13400981069166	1578	1679	237
AT1G34470.1	1401	1620	3.30175050637338	1448	1549	110
AT1G34550.1	2381	2560	2.23084195943728	2401	2502	51
AT1G34630.1	1641	1760	2.51859534122819	1616	1717	38
AT1G34780.1	1221	1440	4.01908072788882	1293	1394	140
AT1G35115.1	2981	3160	2.1997891579802	3010	3111	48
AT1G35160.2	1041	1340	4.08727025531867	1147	1248	209
AT1G35190.1	1221	1340	2.30884313240066	1205	1306	64
AT1G35220.1	3261	3520	4.1907537582355	3321	3422	194
AT1G35340.1	901	1080	2.6505688911141	892	993	55
AT1G35460.1	881	1060	2.94168014665019	936	1037	42
AT1G35470.2	1421	1680	4.97968966979032	1525	1626	151
AT1G35580.1	1741	2060	5.2405319762504	1844	1945	254
AT1G35620.1	1381	1520	2.36270920394031	1370	1471	64
AT1G35680.1	601	860	4.29687665378736	668	769	758
AT1G35710.1	701	820	2.00903484240014	692	793	49
AT1G35720.1	861	960	2.06313082576898	837	938	35
AT1G35720.1	1101	1260	3.79538370730081	1118	1219	31
AT1G36160.1	6801	7040	4.25066128299044	6882	6983	366
AT1G36320.1	1181	1460	4.7270743548852	1293	1394	285
AT1G36390.1	841	1020	2.95366413842249	858	959	48
AT1G36810.1	2801	2940	4.35325142939868	2837	2938	30
AT1G36980.1	441	660	5.00744227813465	537	638	1024
AT1G41830.1	1761	2020	3.15996038845815	1817	1918	124
AT1G41880.1	441	620	3.20120846935547	433	534	72
AT1G42430.1	621	720	2.088509268831	633	734	26
AT1G42430.1	1361	1520	3.71873192044445	1384	1485	41
AT1G42440.1	2461	2740	5.30329802356037	2579	2680	164
AT1G42480.1	641	780	2.5703757906247	643	744	193
AT1G42960.1	501	780	4.530063885353	566	667	310
AT1G42970.1	1461	1760	3.64004471306947	1456	1557	631
AT1G42990.1	821	1000	3.06016660659471	850	951	36
AT1G43130.1	761	1100	4.58708353841633	847	948	1285
AT1G43170.1	1181	1440	3.32663768504437	1211	1312	201
AT1G43190.1	1341	1640	2.9310481724592	1414	1515	168.111111111111
AT1G43560.1	441	800	4.21167325073836	517	618	845
AT1G43580.1	1321	1520	3.56790834835379	1370	1471	84
AT1G43620.1	1001	1100	2.08943244099674	1022	1123	30
AT1G43620.1	2241	2480	3.76544319698854	2315	2416	119
AT1G43670.1	1101	1300	3.91892176031657	1145	1246	87
AT1G43690.1	2081	2300	3.70414327480157	2150	2251	62
AT1G43700.1	1161	1360	3.06651390659268	1218	1319	151
AT1G43850.1	3381	3540	2.50379914189601	3393	3494	75
AT1G43860.1	1161	1360	3.14418865404924	1156	1257	131
AT1G43890.1	721	920	2.44394041333766	754	855	64
AT1G43900.1	1021	1240	5.36987278906848	1094	1195	244
AT1G44170.1	1441	1680	4.33280795108322	1513	1614	197
AT1G44350.1	1401	1580	2.77968427459518	1427	1528	52
AT1G44446.1	1721	1980	3.61994536745907	1817	1918	128
AT1G44575.1	761	1040	4.16791519496533	821	922	1240
AT1G44750.1	1161	1400	3.57610123599543	1232	1333	69
AT1G44770.1	961	1140	3.49563008293968	976	1077	35
AT1G44780.1	1521	1640	2.18093341767053	1502	1603	40
AT1G44790.1	681	920	4.64667466634039	767	868	174.5
AT1G44820.1	1301	1620	5.07144836285954	1377	1478	86
AT1G44835.2	961	1220	4.43733923100699	1057	1158	557
AT1G44900.1	2921	3020	2.62784060425498	2883	2984	33
AT1G44910.1	2961	3200	3.41064701942686	2989	3090	110
AT1G44920.1	761	1100	5.90737132187081	889	990	1359
AT1G44960.1	981	1080	3.28301590304909	996	1097	24
AT1G45000.1	1221	1480	4.43784417271912	1290	1391	123
AT1G45050.1	541	760	4.41371744642173	621	722	200
AT1G45130.1	2281	2540	5.75660835346597	2376	2477	163
AT1G45150.1	2061	2260	2.92954479708783	2110	2211	85
AT1G45160.2	3521	3720	3.17402964227987	3584	3685	104
AT1G45201.1	821	920	2.04257878897936	819	920	28
AT1G45207.2	1821	2000	4.44875873228444	1854	1955	38
AT1G45230.1	841	1080	3.89946131914115	914	1015	198
AT1G45249.3	1461	1620	2.53921998132035	1479	1580	35
AT1G45332.1	2341	2580	4.16282418515146	2445	2546	87
AT1G45474.1	721	900	3.93367152737593	766	867	146
AT1G45976.1	901	1060	3.01673222518306	919	1020	60
AT1G47128.1	1461	1760	4.90164506381375	1562	1663	347
AT1G47200.1	621	780	3.11999227063586	637	738	72
AT1G47260.1	901	1180	4.64687460542558	1033	1134	537
AT1G47270.1	1441	1660	5.1688183474392	1459	1560	61
AT1G47290.2	1541	1700	2.64239913238319	1492	1593	121
AT1G47310.1	1361	1520	2.78152070713688	1350	1451	35
AT1G47330.1	1661	1800	2.83096318313428	1671	1772	38
AT1G47380.1	1821	2040	4.61783832377988	1893	1994	172
AT1G47410.1	661	780	2.06950603909788	668	769	46.5
AT1G47420.1	861	1100	4.32415490002819	926	1027	176.5
AT1G47490.1	1421	1720	5.60240411392183	1552	1653	651
AT1G47500.1	1541	1720	3.13768426481391	1582	1683	99
AT1G47530.1	1481	1760	3.44775412926588	1543	1644	121
AT1G47550.2	2601	2940	6.56393162954037	2712	2813	2292.5
AT1G47560.1	2601	2760	3.16033506359668	2675	2776	61
AT1G47570.1	1701	1820	5.56413698195081	1694	1795	26
AT1G47640.1	801	1020	5.10798054602195	877	978	593
AT1G47710.1	1261	1440	4.36562439840168	1300	1401	63
AT1G47740.1	1101	1340	2.6926275036676	1157	1258	78
AT1G47830.1	581	800	4.26015440839361	659	760	268
AT1G47870.1	1301	1500	2.73820584592942	1350	1451	56
AT1G47900.1	3141	3380	3.43940862902842	3190	3291	160
AT1G47970.1	721	840	2.25090438956164	713	814	31
AT1G48030.1	1521	1700	3.1346945303315	1567	1668	166
AT1G48050.1	2041	2260	3.227419506664	2059	2160	123
AT1G48090.1	2661	2760	4.25253475946969	2610	2711	24
AT1G48090.1	5701	5840	2.13468337255807	5722	5823	30
AT1G48090.1	12761	12980	3.56376919479937	12839	12940	734
AT1G48110.1	2201	2500	3.6948377192861	2310	2411	165
AT1G48130.1	461	580	3.63279769374965	449	550	29
AT1G48140.1	401	600	3.37209844375283	414	515	159
AT1G48160.1	801	1040	3.67144567528177	861	962	151
AT1G48210.1	1261	1460	4.29073276031459	1342	1443	117
AT1G48230.1	1461	1740	3.1748336671686	1471	1572	101
AT1G48350.1	461	700	3.95523605551127	545	646	353
AT1G48390.1	381	480	3.08295542170067	383	484	26
AT1G48410.2	3241	3500	4.95957840555167	3346	3447	590
AT1G48420.1	1101	1360	5.3533420513536	1212	1313	433
AT1G48430.1	1861	2100	4.31078416376589	1937	2038	90
AT1G48440.1	441	680	4.88235110156453	539	640	202
AT1G48450.1	1301	1580	5.03371143758234	1386	1487	362
AT1G48490.1	4021	4220	5.18460058036972	4091	4192	133
AT1G48520.1	1661	2000	4.1812503834399	1753	1854	144
AT1G48540.1	3321	3460	2.74106144250121	3320	3421	36
AT1G48550.1	1001	1240	4.30185819168081	1090	1191	49
AT1G48570.1	1361	1580	4.24834379303827	1415	1516	66
AT1G48598.1	1621	1960	5.92745184260626	1719	1820	407.5
AT1G48600.2	1601	1940	5.70186473513668	1712	1813	407.5
AT1G48610.1	1001	1200	2.89864237076039	993	1094	112
AT1G48620.1	1561	1820	3.07041305186941	1632	1733	181
AT1G48790.1	1701	1980	3.76333708010784	1810	1911	104
AT1G48830.1	601	880	4.82036113177733	696	797	466
AT1G48850.1	1361	1660	5.09087947669344	1440	1541	386
AT1G48860.1	1681	1880	4.34095661141716	1743	1844	101
AT1G48900.1	1521	1800	4.19416597288364	1601	1702	155
AT1G48920.1	1741	1960	3.10218874776623	1783	1884	99
AT1G48950.1	1941	2060	2.17508439567441	1928	2029	92
AT1G49040.1	3641	3860	3.58944118181643	3671	3772	86
AT1G49050.1	1781	2020	4.1737943365047	1853	1954	170
AT1G49140.1	381	600	4.05889714134833	473	574	198
AT1G49180.1	1261	1480	3.25560672517675	1303	1404	107
AT1G49240.1	1321	1680	4.40388852266532	1464	1565	313
AT1G49300.1	681	1000	5.22122792145867	831	932	450
AT1G49340.2	6081	6480	4.31068845767826	6239	6340	676
AT1G49380.1	1621	1980	5.58461939995897	1727	1828	733
AT1G49400.1	541	820	3.88318888361979	614	715	122
AT1G49410.1	161	460	3.60246226991119	232	333	384
AT1G49430.1	2101	2300	5.25681971324507	2148	2249	49
AT1G49480.1	1201	1460	3.09510294247492	1275	1376	76
AT1G49510.1	1041	1180	2.795039812432	1067	1168	33
AT1G49580.1	2001	2200	4.19327781701034	2055	2156	80
AT1G49600.1	1381	1680	4.29705544209368	1455	1556	392
AT1G49670.2	2061	2380	4.64914337819061	2184	2285	247
AT1G49700.1	661	820	2.61590959016916	710	811	177
AT1G49720.2	1301	1580	3.79554350091139	1370	1471	307
AT1G49730.1	2081	2220	2.69327200607723	2090	2191	52
AT1G49750.1	81	320	2.5792799767345	121	222	182
AT1G49760.1	2221	2480	3.34746111996392	2305	2406	99
AT1G49840.1	281	400	2.54590303079297	265	366	25
AT1G49950.3	1321	1520	3.52607483676427	1342	1443	105
AT1G49970.1	1221	1540	5.23364974485185	1321	1422	839
AT1G49975.1	381	540	2.18263709084523	385	486	91
AT1G50000.1	881	1000	2.30517860777482	883	984	31
AT1G50010.1	701	840	2.08162088417161	704	805	88.5
AT1G50010.1	1461	1740	4.31602665572886	1538	1639	171
AT1G50020.1	661	860	3.04488255216184	683	784	49
AT1G50120.1	2021	2220	3.23972575147483	2050	2151	63
AT1G50140.1	3041	3220	3.73525597656341	3115	3216	65
AT1G50200.1	3121	3400	5.42224486575189	3233	3334	460
AT1G50250.1	2201	2460	3.56908402324925	2291	2392	222
AT1G50260.1	2141	2320	3.97713104295176	2212	2313	88
AT1G50300.1	1241	1420	3.09794707541587	1243	1344	57
AT1G50320.1	581	840	4.28550782895627	669	770	503
AT1G50410.1	3121	3320	3.99963452239257	3175	3276	143
AT1G50430.1	1281	1620	5.22307708195847	1439	1540	1759
AT1G50440.1	1041	1240	3.07559574927287	1058	1159	120.2
AT1G50450.1	1201	1420	3.70020535171812	1273	1374	83
AT1G50480.1	1941	2180	3.30809402930548	1997	2098	124
AT1G50500.2	2681	2900	5.33256571995027	2773	2874	142
AT1G50575.1	1041	1140	2.17676095885842	1020	1121	35
AT1G50640.1	241	460	2.49718485300092	321	422	64
AT1G50670.1	861	1040	2.67207364334285	891	992	224
AT1G50710.1	1401	1660	4.99855522628016	1522	1623	69
AT1G50740.1	601	780	3.63325566115314	638	739	47
AT1G50840.1	3321	3560	4.75861074961881	3412	3513	226
AT1G50900.1	541	780	4.50857825848372	591	692	107
AT1G50920.1	2221	2380	3.71442662703218	2241	2342	37
AT1G50940.1	1181	1380	3.90827689744351	1228	1329	46
AT1G51070.2	1021	1180	2.76863812452872	1027	1128	108
AT1G51110.1	1181	1460	5.29679431641738	1241	1342	154
AT1G51140.1	1441	1620	3.58501536463099	1472	1573	55
AT1G51160.1	541	840	4.45400767324752	649	750	412
AT1G51200.1	781	1020	3.91357082752267	876	977	194
AT1G51310.1	1601	1760	3.5062514083758	1634	1735	76
AT1G51390.1	961	1160	2.59448259383956	986	1087	51
AT1G51400.1	441	540	2.03922691614611	396	497	197
AT1G51510.1	621	960	3.92537625224881	694	795	193
AT1G51560.1	1241	1440	3.30151017417447	1275	1376	58
AT1G51590.1	1721	2020	3.45859777142326	1780	1881	140
AT1G51600.1	1361	1580	3.47420342486431	1400	1501	59
AT1G51610.1	1801	2040	3.8147412944985	1895	1996	147
AT1G51630.1	1461	1580	2.21358825849753	1444	1545	33
AT1G51650.1	301	560	3.36855638783845	355	456	308
AT1G51690.3	1961	2300	5.59792551415571	2080	2181	848
AT1G51710.1	1401	1680	5.19496385414818	1504	1605	198
AT1G51720.1	2201	2460	4.54278078307243	2287	2388	171
AT1G51730.1	941	1220	3.73586271951297	1030	1131	143
AT1G51740.1	1101	1260	3.2526798999573	1110	1211	61
AT1G51760.1	1341	1600	3.67342508164902	1412	1513	79
AT1G51805.1	1061	1180	2.19161451985422	1043	1144	41
AT1G51805.1	2781	2960	3.55378342886723	2815	2916	76
AT1G51940.1	2041	2320	4.29763968926054	2119	2220	319
AT1G51980.1	1561	1960	4.96902523431524	1802	1903	488
AT1G52150.2	3281	3380	4.39739205510547	3281	3382	26
AT1G52190.1	661	820	2.32097996998886	710	811	42
AT1G52200.1	621	800	2.41223653556783	650	751	54
AT1G52220.1	541	760	4.51019143567469	598	699	239
AT1G52230.1	561	660	2.45869368958502	514	615	209
AT1G52280.1	681	920	3.4669059133244	736	837	88
AT1G52290.1	1601	1820	4.14397852158006	1678	1779	464
AT1G52300.1	301	600	5.02113493654871	374	475	1275
AT1G52370.1	881	1100	3.32802755902975	954	1055	59
AT1G52380.1	1461	1700	3.48290584242365	1520	1621	69
AT1G52420.1	2261	2600	4.28229289205142	2371	2472	335
AT1G52500.2	1261	1400	2.98390448292062	1304	1405	32
AT1G52510.1	81	180	2.00080921477725	36	137	46
AT1G52510.1	1161	1460	6.71187022934187	1302	1403	1152
AT1G52590.1	581	760	3.06204193568174	630	731	45
AT1G52600.1	641	860	3.3011696148559	685	786	96
AT1G52670.1	881	1140	4.18371847365355	956	1057	158
AT1G52730.2	1141	1360	3.72716959067001	1216	1317	393
AT1G52740.1	521	800	5.84543313618527	621	722	699
AT1G52870.2	1161	1440	4.86450722090912	1290	1391	348
AT1G52980.1	1681	1920	4.25400945053603	1729	1830	98
AT1G53030.1	281	440	2.63077053611104	274	375	42
AT1G53165.3	2261	2460	2.70392187032852	2258	2359	81
AT1G53190.1	1801	1960	3.97243530954916	1807	1908	33
AT1G53210.1	1881	2140	3.73453904211918	1942	2043	238
AT1G53240.1	1201	1500	4.81570421137145	1298	1399	541
AT1G53280.1	1301	1520	3.66647575339878	1362	1463	103
AT1G53300.1	421	560	2.16973614225416	430	531	31
AT1G53310.1	2901	3200	3.88589620593849	2999	3100	361
AT1G53320.1	1181	1400	3.27775114993642	1218	1319	98
AT1G53390.1	3581	3700	2.99777243242468	3560	3661	50
AT1G53400.1	561	820	4.7209697818103	655	756	308
AT1G53460.1	1001	1120	2.81116154865752	995	1096	39
AT1G53510.1	2061	2360	5.35024882389859	2149	2250	263
AT1G53530.1	661	860	3.20318549743248	714	815	44
AT1G53560.1	421	640	3.50405091880082	471	572	156
AT1G53570.1	2161	2400	4.00244197561935	2221	2322	212
AT1G53580.1	961	1220	4.9632227774824	1007	1108	184
AT1G53670.1	601	780	3.89086031211335	621	722	80
AT1G53710.1	1641	1880	3.44873339164882	1673	1774	164
AT1G53730.2	2161	2460	3.58878293123321	2233	2334	168
AT1G53750.1	1341	1620	4.65823998402274	1425	1526	490
AT1G53780.2	1881	2100	4.26495678091393	1929	2030	138
AT1G53840.1	1761	1900	2.23930876445609	1758	1859	40
AT1G53850.1	761	1020	5.01308457745058	857	958	392
AT1G53880.1	1741	1940	4.26355435205876	1793	1894	45.5
AT1G53900.1	1741	1940	4.26355435205876	1793	1894	45.5
AT1G53910.1	201	360	2.13735744024663	217	318	37
AT1G54030.1	1201	1420	4.36278808562102	1284	1385	95
AT1G54040.2	901	1080	2.784220909302	920	1021	42
AT1G54060.1	1401	1560	2.4192928834817	1410	1511	32
AT1G54080.2	1421	1700	4.07946044918112	1531	1632	205
AT1G54100.1	1621	1860	3.87955637872516	1670	1771	173
AT1G54110.1	661	860	3.74477577910492	705	806	55
AT1G54130.1	701	800	2.10830613676349	666	767	31
AT1G54130.1	2441	2620	3.2791206429251	2485	2586	64
AT1G54150.1	1161	1320	2.81911210321709	1209	1310	33.5
AT1G54170.1	1961	2220	3.58185841377802	2023	2124	67
AT1G54210.1	421	620	3.02354252994707	437	538	122
AT1G54220.1	1681	2040	5.35867482573431	1885	1986	243
AT1G54250.1	501	740	3.433995594483	561	662	137
AT1G54270.1	1541	1720	2.62087939060975	1543	1644	76
AT1G54290.1	581	760	3.16263501108855	590	691	48
AT1G54320.1	1161	1400	4.99860763014708	1265	1366	251
AT1G54340.1	1261	1560	4.77004418515912	1366	1467	557
AT1G54350.1	2081	2300	5.83556070219238	2185	2286	1577
AT1G54360.2	1541	1700	3.49246923968855	1568	1669	30.5
AT1G54370.1	1501	1760	4.71845576430278	1591	1692	461
AT1G54440.2	2041	2240	4.4908214075444	2100	2201	131
AT1G54450.1	1701	1820	2.24130353645325	1678	1779	44
AT1G54460.1	1201	1360	3.13287284611154	1210	1311	36
AT1G54490.1	2941	3200	4.77645813247795	3055	3156	279
AT1G54520.1	1161	1460	5.6543255846844	1307	1408	1297
AT1G54580.1	561	880	4.61653670919728	671	772	332
AT1G54610.2	1881	2060	3.38554327359197	1892	1993	48
AT1G54630.1	501	760	4.35858968072725	570	671	389
AT1G54650.2	961	1120	2.26189200747716	1004	1105	44
AT1G54730.2	1321	1480	2.53503319812791	1330	1431	51
AT1G54780.1	801	1160	5.29223633444915	939	1040	1992
AT1G54830.2	741	920	2.92019974365037	784	885	43
AT1G54850.1	781	880	2.36230485371232	739	840	27
AT1G54920.3	3021	3220	3.17237521415428	3065	3166	78
AT1G55000.1	821	1080	3.8479786393516	910	1011	266
AT1G55090.1	361	520	2.26733436616087	371	472	29
AT1G55090.1	2481	2760	3.87172041803845	2499	2600	76.6666666666667
AT1G55140.1	581	820	4.7314060515314	654	755	115
AT1G55160.3	701	900	3.93332144457549	770	871	254
AT1G55280.1	1201	1300	2.65341141804312	1157	1258	24
AT1G55310.3	941	1220	2.94970722449856	994	1095	276
AT1G55480.1	1041	1300	4.50259678482427	1112	1213	259
AT1G55490.1	1801	2080	5.41486730649665	1919	2020	3053
AT1G55510.1	1201	1400	3.7594308683974	1223	1324	88
AT1G55530.1	1081	1320	2.96851513049563	1164	1265	62
AT1G55535.1	1221	1400	3.52551838502486	1250	1351	41
AT1G55540.2	5581	5720	2.417332429835	5570	5671	66
AT1G55680.1	1541	1940	4.58058694430485	1677	1778	475
AT1G55730.1	1601	1860	4.13702993732231	1690	1791	76
AT1G55750.1	1841	1940	2.20522004020314	1840	1941	25
AT1G55805.1	521	700	5.35965431222155	558	659	45
AT1G55810.1	1441	1720	4.45154304174665	1526	1627	122
AT1G55820.1	1841	1960	2.92802524754044	1875	1976	37
AT1G55840.1	1261	1500	3.77405236441699	1339	1440	117
AT1G55860.1	11981	12120	2.93946288650817	11976	12077	102
AT1G55930.1	2061	2220	2.98380661311837	2071	2172	82
AT1G56000.1	1081	1420	3.91575278251581	1169	1270	407
AT1G56070.1	2581	2920	4.3434159048302	2669	2770	1166
AT1G56140.1	221	340	2.30697974400828	195	296	26
AT1G56140.1	3161	3300	2.96196554855068	3177	3278	96
AT1G56190.1	1561	1780	4.04273726658124	1622	1723	309
AT1G56200.1	441	700	4.20511383438393	551	652	459
AT1G56230.1	2241	2440	3.34169881779406	2287	2388	109
AT1G56280.1	821	1180	4.06627687079276	946	1047	155
AT1G56300.1	701	920	2.2873204640721	714	815	87
AT1G56330.1	581	920	3.89000746685519	676	777	360
AT1G56340.1	1261	1520	3.70740027156588	1340	1441	112
AT1G56423.1	1041	1180	2.29775383531568	1081	1182	27
AT1G56450.1	781	1040	5.29243959814876	869	970	204
AT1G56460.2	1721	1980	4.6004936662266	1773	1874	156
AT1G56500.1	3121	3420	5.84735416032694	3238	3339	611
AT1G56510.1	2821	2940	2.03569919661957	2805	2906	39
AT1G56560.1	1861	2080	3.07708468317563	1938	2039	75
AT1G56590.1	1261	1520	3.57818887980657	1316	1417	155
AT1G56660.1	601	740	3.2419719526014	644	745	28
AT1G56660.1	1081	1220	2.06483489180474	1074	1175	40
AT1G57540.1	381	500	2.56792710751763	369	470	47
AT1G57600.1	1801	1940	2.85192106177196	1750	1851	134
AT1G57680.1	1641	1860	3.22832487695313	1707	1808	81
AT1G57700.1	2521	2620	2.02908757888052	2501	2602	28
AT1G57720.1	1321	1660	3.90486758425153	1422	1523	292
AT1G57765.2	581	760	2.73226002790458	616	717	77
AT1G57770.1	1701	1840	5.1604669063687	1690	1791	31
AT1G57820.1	1981	2100	2.30020902721399	1990	2091	29
AT1G57870.3	1661	1860	6.23447728201704	1694	1795	56
AT1G58030.1	2081	2360	5.56132807829821	2208	2309	315
AT1G58060.1	4361	4600	4.26767048197962	4438	4539	503
AT1G58080.1	201	300	2.01057651476463	179	280	67
AT1G58080.1	1441	1580	2.76664244763697	1455	1556	45
AT1G58110.1	1321	1620	5.61064678281034	1442	1543	524
AT1G58180.2	1001	1180	2.51156724505265	1001	1102	40
AT1G58200.1	2341	2500	3.36417939687837	2378	2479	156
AT1G58220.1	2801	2900	2.41943081899323	2777	2878	26
AT1G58230.1	8061	8240	2.72940008746569	8111	8212	169
AT1G58250.2	8241	8380	2.5940427342152	8248	8349	206
AT1G58280.2	1101	1240	4.06324227286234	1088	1189	34
AT1G58290.1	1861	2040	2.79941880991588	1889	1990	57
AT1G58350.1	2761	3020	3.94957738024295	2845	2946	157
AT1G58440.1	1561	1880	5.07983489910477	1644	1745	950
AT1G58561.1	21	240	2.09888984615683	94	195	336
AT1G58561.1	401	520	2.06899712764003	426	527	605
AT1G58602.1	121	320	2.54629526392323	180	281	92
AT1G58602.1	1741	1880	2.06933128882002	1707	1808	72
AT1G58684.1	861	1020	3.04237490283768	894	995	38.3333333333333
AT1G58807.1	3401	3680	3.75735259387618	3500	3601	146.5
AT1G58848.1	3761	3960	3.67823228681788	3814	3915	137.5
AT1G58889.1	3601	3780	2.67904317582958	3636	3737	47.5
AT1G58983.1	861	1020	3.04237490283768	894	995	38.3333333333333
AT1G59124.1	3321	3580	3.81091253222041	3412	3513	146.5
AT1G59218.1	3541	3760	3.29766331953419	3613	3714	62
AT1G59265.1	3461	3640	2.67935671505274	3495	3596	47.5
AT1G59359.1	861	1020	3.04237490283768	894	995	38.3333333333333
AT1G59520.3	1401	1500	2.33152482375465	1379	1480	38
AT1G59580.1	1401	1580	3.53541388883719	1433	1534	40
AT1G59610.1	2841	3240	4.76798294373079	3033	3134	461
AT1G59650.1	1741	1880	2.23681514800399	1730	1831	44
AT1G59710.1	1141	1360	3.38864584437206	1188	1289	136.5
AT1G59750.1	2201	2480	4.878310443631	2308	2409	357
AT1G59760.1	2941	3140	3.59484852894878	3014	3115	168
AT1G59820.1	3981	4180	3.43257447400334	4028	4129	108
AT1G59830.1	1121	1300	3.27681953134756	1154	1255	50
AT1G59840.1	901	1140	3.61699934014827	970	1071	84
AT1G59890.2	4001	4140	3.0047557970458	4033	4134	40
AT1G59900.1	1201	1460	4.87259541955114	1310	1411	301
AT1G59960.1	1061	1160	2.63992477132436	1036	1137	27
AT1G60070.2	2861	3200	5.53292992197739	2969	3070	782
AT1G60080.1	1041	1180	2.19119747359387	1067	1168	33
AT1G60140.1	2821	3120	5.14301631452565	2920	3021	298
AT1G60160.1	2461	2680	2.53587660895475	2470	2571	64
AT1G60170.1	1541	1800	4.11223055299138	1642	1743	186.5
AT1G60200.1	1481	1640	2.07652079049705	1511	1612	57
AT1G60220.1	1761	2000	3.94550525591208	1797	1898	118
AT1G60230.1	1361	1580	3.31858974821333	1424	1525	84
AT1G60260.1	1361	1540	2.81240230352406	1390	1491	57
AT1G60420.1	1801	1980	2.61057785044839	1797	1898	46
AT1G60430.1	861	1040	3.71783602763756	922	1023	64
AT1G60440.1	1301	1480	3.14858113537636	1296	1397	51
AT1G60490.1	2481	2780	4.97536307797532	2590	2691	383
AT1G60600.2	1501	1740	5.21703140119052	1589	1690	228
AT1G60620.1	1261	1380	3.17765120835953	1252	1353	34
AT1G60650.1	941	1100	3.38469474244253	964	1065	39
AT1G60670.2	1401	1520	2.36891297649734	1355	1456	44
AT1G60710.1	1281	1420	2.45367469710831	1270	1371	30
AT1G60780.1	1501	1880	5.24637975677769	1625	1726	658
AT1G60860.1	2501	2780	3.65170675237683	2554	2655	105
AT1G60890.2	2681	2900	4.05828001114685	2756	2857	113
AT1G60900.1	1881	2080	3.64936757202199	1952	2053	70
AT1G60940.1	1301	1520	2.84210631850214	1374	1475	76
AT1G61140.1	4161	4400	2.81351626304397	4227	4328	111
AT1G61150.1	1041	1220	3.5588715294283	1070	1171	72
AT1G61180.2	3041	3160	3.88088239954071	3054	3155	26.6666666666667
AT1G61190.1	61	180	2.58914786665755	67	168	29
AT1G61190.1	2701	2900	3.51897505382527	2731	2832	45
AT1G61210.1	4041	4160	2.13360573160534	4010	4111	37
AT1G61250.1	921	1220	3.49514342543519	993	1094	205
AT1G61300.1	2481	2620	2.45543686050767	2474	2575	36
AT1G61520.1	1021	1180	2.94498879384422	972	1073	501
AT1G61570.1	321	480	2.89236260271741	346	447	108
AT1G61690.1	3601	3780	3.38348478037915	3625	3726	44
AT1G61770.1	901	1180	4.20461538483296	1019	1120	359
AT1G61780.1	441	620	2.95630674457423	436	537	68
AT1G61900.1	1621	1780	2.42278593652129	1635	1736	37
AT1G62040.2	361	580	4.24136431510581	406	507	99
AT1G62250.1	1001	1160	2.5758384472014	1001	1102	47
AT1G62330.1	1881	2160	4.28651309648022	1954	2055	402
AT1G62390.1	2521	2660	2.3357167105563	2510	2611	42
AT1G62430.1	1501	1820	4.20645388766048	1604	1705	110
AT1G62600.1	1341	1520	3.45561623396384	1381	1482	58
AT1G62640.1	1581	1700	2.01285376549716	1554	1655	38
AT1G62740.1	1661	1900	4.29727718449152	1734	1835	112
AT1G62750.1	2401	2660	3.5487996278569	2486	2587	216
AT1G62780.1	661	820	2.09753526376429	685	786	55
AT1G62800.2	1341	1460	2.41407111352084	1316	1417	34
AT1G62880.1	701	860	3.14202941305459	719	820	76
AT1G63010.5	2421	2620	2.21324945384623	2440	2541	118
AT1G63110.1	1461	1700	3.35181998780583	1537	1638	39
AT1G63160.1	1121	1260	3.8844982047721	1112	1213	46
AT1G63220.1	561	660	3.61329698292837	531	632	25
AT1G63290.1	721	920	3.08871771316359	786	887	45
AT1G63430.2	2461	2720	3.11235459755075	2519	2620	161
AT1G63460.1	561	740	2.7253594539922	605	706	141
AT1G63470.1	1581	1800	4.84042423703749	1641	1742	87
AT1G63480.1	1501	1720	2.50474435032638	1515	1616	83
AT1G63490.1	3481	3660	3.14335547536087	3494	3595	36
AT1G63500.1	2061	2280	3.39863256403565	2123	2224	69
AT1G63610.2	1061	1300	5.37519160623555	1161	1262	335
AT1G63660.1	1721	1920	3.6263615070695	1778	1879	165
AT1G63680.1	2541	2700	2.89420183363898	2559	2660	33
AT1G63690.2	1761	2040	3.17338220208544	1890	1991	55
AT1G63700.1	2941	3260	2.9419776676115	3050	3151	169
AT1G63770.5	3021	3400	6.84078044843272	3161	3262	3931
AT1G63800.1	641	860	3.90320105507768	666	767	64
AT1G63830.2	781	1000	3.82970748033012	825	926	108
AT1G63855.3	561	720	3.81727112121385	577	678	33
AT1G63880.1	3121	3340	3.42107732076958	3144	3245	93
AT1G63900.2	1381	1680	5.03935947720511	1471	1572	289
AT1G63940.2	1601	1920	4.78201856789028	1677	1778	187
AT1G63970.1	621	820	2.98670521703346	679	780	45
AT1G63980.1	1281	1500	4.91991409196243	1337	1438	60.5
AT1G64040.1	1201	1540	4.25423153633197	1335	1436	101
AT1G64090.2	1061	1340	4.06408241302712	1142	1243	156
AT1G64150.1	1141	1340	3.79263734930555	1169	1270	55
AT1G64230.4	681	960	3.66759098025182	761	862	295
AT1G64350.1	1001	1260	6.50308868913559	1088	1189	277
AT1G64355.1	561	720	4.3321355591714	601	702	34
AT1G64390.1	221	380	2.31914042467998	262	363	35
AT1G64390.1	541	640	2.01118534421422	507	608	36
AT1G64430.1	1821	2020	3.0549012170774	1856	1957	103
AT1G64440.1	1161	1360	2.94415587140402	1163	1264	70
AT1G64520.1	801	1060	4.91740425010939	897	998	652
AT1G64550.1	2121	2460	4.39648843330706	2250	2351	579
AT1G64572.1	261	480	3.21165886745793	336	437	319
AT1G64650.1	1501	1760	3.34670503270024	1571	1672	124
AT1G64680.1	801	1120	5.15789819297973	876	977	250
AT1G64720.1	1221	1520	3.5515031949438	1299	1400	644
AT1G64740.1	1421	1640	3.42671170525715	1480	1581	55
AT1G64750.3	561	760	2.95766642946086	510	611	94
AT1G64750.3	761	860	3.82194787747171	770	871	26.5
AT1G64790.2	8121	8320	3.63167480787404	8202	8303	408
AT1G64840.1	1381	1520	2.42865637833652	1370	1471	33
AT1G64850.1	481	660	3.7184337182473	550	651	131
AT1G64860.1	1661	1960	5.51502934231935	1818	1919	762
AT1G64880.1	1661	1880	4.23638852824654	1690	1791	49
AT1G64990.1	1581	1700	2.25872703909265	1560	1661	93
AT1G65000.1	441	580	2.21210900053554	410	511	39
AT1G65020.1	1001	1220	4.25836513476407	1073	1174	168
AT1G65032.1	461	640	4.82297225510428	492	593	57
AT1G65040.2	1561	1780	3.36409190441901	1630	1731	95
AT1G65070.2	2661	2820	2.74250749567935	2681	2782	40
AT1G65220.1	1261	1480	3.73671782136641	1339	1440	168
AT1G65230.1	781	1000	3.45503096344705	851	952	232
AT1G65260.1	941	1340	6.72924654486887	1115	1216	1294
AT1G65270.2	981	1240	5.14771118515852	1076	1177	308
AT1G65280.1	1781	1980	3.09970660766364	1838	1939	44
AT1G65290.1	441	680	4.32162536675522	542	643	306
AT1G65320.1	1561	1860	2.87327499612063	1594	1695	143
AT1G65410.1	1241	1480	5.04516046966986	1335	1436	83.5
AT1G65430.1	1721	2040	3.51487731984277	1792	1893	233
AT1G65440.1	1661	1780	2.86142665108054	1636	1737	27
AT1G65440.1	5001	5360	3.15869235722252	5059	5160	166
AT1G65560.1	1141	1240	3.54076072510633	1112	1213	25
AT1G65580.1	3381	3700	3.74069420487749	3480	3581	135
AT1G65590.1	1621	1900	4.17425330017583	1683	1784	85
AT1G65650.1	1061	1280	3.58643491688688	1114	1215	113
AT1G65700.3	541	680	2.11996720673091	532	633	73
AT1G65720.1	541	800	4.14582999155923	621	722	128
AT1G65820.3	641	900	4.81885631527154	743	844	742
AT1G65930.1	1381	1700	5.42864909936291	1477	1578	995
AT1G65950.1	1601	1820	4.68927812833247	1670	1771	157
AT1G65960.2	1561	1800	3.76703299201081	1615	1716	210
AT1G65980.1	581	880	4.90379529458365	710	811	572
AT1G65985.1	481	580	2.0136468161053	454	555	59
AT1G66070.1	901	1180	3.50034103801196	1010	1111	155
AT1G66130.1	1081	1280	3.91179367628065	1114	1215	43
AT1G66240.1	241	500	4.90502030432116	340	441	315
AT1G66260.1	1001	1260	2.89136051142313	1100	1201	68
AT1G66330.1	1261	1560	4.34328350150122	1354	1455	401
AT1G66340.1	2561	2760	2.37154922951336	2514	2615	72
AT1G66410.2	641	840	4.09459050880156	708	809	277
AT1G66430.1	1221	1500	5.65722718486003	1313	1414	212
AT1G66530.1	1761	1980	5.05607355884621	1834	1935	226
AT1G66580.1	661	880	4.43183030588347	703	804	117
AT1G66590.2	441	620	2.82349265294825	462	563	38
AT1G66670.1	901	1180	4.87777221248963	995	1096	970
AT1G66680.1	1121	1400	3.85921683266654	1185	1286	210
AT1G66730.1	4581	4700	3.3706448773752	4577	4678	28
AT1G66940.1	1081	1220	2.50566565704627	1086	1187	51
AT1G66970.2	2381	2660	4.61943912151758	2502	2603	969
AT1G67060.1	881	1000	3.29399990417442	860	961	28
AT1G67140.3	6661	6860	3.03053593886326	6659	6760	101
AT1G67190.1	1341	1460	2.71911082248705	1310	1411	26
AT1G67250.1	401	680	5.12085281074769	470	571	95
AT1G67280.1	1161	1440	4.08290671514997	1236	1337	281
AT1G67300.2	1541	1780	4.45136550392754	1622	1723	161
AT1G67320.3	1501	1660	2.61092880864916	1518	1619	83
AT1G67325.2	1361	1660	4.80635901362551	1452	1553	365
AT1G67350.1	581	840	4.83403273813153	666	767	149
AT1G67430.1	481	720	3.93386246202483	560	661	419
AT1G67440.1	1361	1560	3.39829890631313	1408	1509	68
AT1G67490.1	2501	2740	4.23215574848437	2596	2697	488
AT1G67550.1	2601	2960	3.95943538777199	2747	2848	822
AT1G67560.1	2661	2900	3.91843113272729	2730	2831	139
AT1G67580.1	2921	3020	2.1252506655071	2870	2971	29
AT1G67680.1	2081	2220	2.53714673964473	2036	2137	69
AT1G67700.2	781	980	4.15514711460122	849	950	438
AT1G67720.1	3001	3120	2.5390934143027	2995	3096	31
AT1G67800.2	1521	1700	3.19480331200224	1560	1661	73
AT1G67840.1	1841	2120	5.24131248408367	1956	2057	381
AT1G67870.1	561	660	2.00404735683294	589	690	159.5
AT1G67890.1	2621	2800	3.4415824212716	2670	2771	194
AT1G67950.3	941	1160	4.37933238571052	1029	1130	84
AT1G67960.1	1941	2100	3.20908405310877	1968	2069	368
AT1G68000.1	801	1000	4.03550478079773	860	961	66
AT1G68020.2	2741	2900	3.03401612486581	2766	2867	99
AT1G68060.1	2361	2540	2.87377327082505	2386	2487	44
AT1G68100.1	1481	1660	2.67026855384407	1514	1615	43
AT1G68160.1	1121	1440	3.68404275217167	1258	1359	134
AT1G68190.1	1121	1320	2.39497803917815	1089	1190	68
AT1G68260.1	621	820	3.16153126105831	608	709	84
AT1G68300.1	601	740	2.97420562001066	604	705	38
AT1G68370.1	1521	1740	3.60409227034821	1575	1676	73
AT1G68560.1	401	600	2.30372940501398	449	550	71
AT1G68600.1	1641	1840	3.12557115697163	1690	1791	69
AT1G68660.1	481	760	5.30438082330606	552	653	374
AT1G68680.1	321	520	3.10521438351916	389	490	66
AT1G68700.1	401	560	2.47706560617145	430	531	32.5
AT1G68710.1	3821	3960	3.85874832675029	3824	3925	32.5
AT1G68720.1	4021	4200	3.63951805258065	4071	4172	121
AT1G68790.1	3361	3640	3.61431979289875	3468	3569	70
AT1G68820.1	1601	1780	3.56792533741599	1668	1769	79
AT1G68830.1	1741	1960	3.94866737938454	1784	1885	46
AT1G68890.1	5061	5340	4.44097592041921	5162	5263	718
AT1G68920.1	2101	2280	4.77272030390089	2149	2250	40
AT1G69070.1	2641	2760	2.61154064801751	2631	2732	29
AT1G69220.1	2521	2760	3.97458428903818	2602	2703	177
AT1G69295.1	1441	1680	4.04305581563958	1510	1611	145
AT1G69340.1	1821	2100	4.63115695077542	1896	1997	304
AT1G69360.1	3061	3240	3.12432615944521	3070	3171	61
AT1G69390.1	701	960	4.00575207410454	763	864	121
AT1G69410.1	561	720	2.24538562660406	570	671	62
AT1G69460.1	681	960	4.62797470092315	785	886	168
AT1G69510.1	521	760	4.17325572886121	617	718	363
AT1G69550.1	4981	5100	2.40147113309483	4940	5041	35
AT1G69610.1	1161	1260	2.36584681388424	1143	1244	24
AT1G69620.1	361	660	4.38324150900876	443	544	393
AT1G69640.1	1021	1260	3.6037137725839	1077	1178	119
AT1G69740.1	1321	1660	5.19922955074582	1454	1555	932
AT1G69770.1	2661	2760	2.50474421696643	2621	2722	30
AT1G69830.1	2601	2940	5.8111694923702	2764	2865	1113
AT1G69850.1	1901	2080	5.43599266452466	1911	2012	39
AT1G69960.1	1101	1240	2.21737170451462	1088	1189	41
AT1G70060.1	1221	1320	2.23042974040187	1241	1342	25
AT1G70060.1	4261	4480	2.76148051245013	4303	4404	82
AT1G70150.1	1021	1180	3.04080527345931	1074	1175	64
AT1G70160.1	1701	1960	3.84106707814977	1772	1873	95
AT1G70180.2	1721	1960	3.45301343413387	1804	1905	104
AT1G70200.1	1621	1860	3.73253200468831	1689	1790	123
AT1G70280.2	1641	1880	2.65436587464551	1713	1814	72
AT1G70290.1	1621	1740	2.02707398850083	1637	1738	45
AT1G70310.1	1081	1280	3.83177020199015	1128	1229	110
AT1G70320.1	841	1000	7.42213024741287	850	951	36.5
AT1G70320.1	3901	4060	3.37767899048795	3933	4034	32
AT1G70320.1	4181	4280	2.55305770556046	4154	4255	24
AT1G70320.1	4481	4660	2.94341925488556	4517	4618	34
AT1G70330.1	1421	1560	5.01135706519497	1431	1532	32.5
AT1G70350.1	421	560	2.5260537048685	399	500	52
AT1G70370.1	921	1140	2.31732979479067	991	1092	73
AT1G70410.2	981	1320	3.18615696544043	1053	1154	365
AT1G70490.1	661	900	4.92788196034286	760	861	899
AT1G70520.1	2021	2180	2.86644544262934	2040	2141	68
AT1G70570.2	1941	2220	4.26232264605701	2057	2158	179
AT1G70580.1	1441	1780	4.51151428628308	1557	1658	154
AT1G70590.1	1061	1360	3.53298015091612	1093	1194	83
AT1G70600.1	481	720	4.93667721104835	540	641	110
AT1G70610.1	2201	2380	3.33719266058013	2246	2347	66
AT1G70620.3	101	240	2.58660845234658	104	205	35
AT1G70620.3	2981	3240	4.03235255816205	3094	3195	134
AT1G70650.1	1361	1500	2.63370733101603	1352	1453	34
AT1G70660.1	601	820	4.81863735025286	682	783	430
AT1G70700.1	1041	1220	3.45341362294524	1069	1170	43
AT1G70750.1	2581	2680	2.20185595192947	2560	2661	23
AT1G70760.1	541	780	4.24840012503765	627	728	700
AT1G70770.1	1881	2300	4.62007283081401	2184	2285	293
AT1G70780.1	141	260	2.07142043005641	124	225	29.5
AT1G70782.1	141	260	2.07142043005641	124	225	29.5
AT1G70820.1	1841	2060	3.42320898649558	1867	1968	98
AT1G70900.1	961	1180	3.3314011724683	1027	1128	168
AT1G71010.1	4901	5200	2.75912362619053	4923	5024	102
AT1G71040.1	1801	2000	3.45992915049478	1836	1937	67
AT1G71070.1	1581	1720	2.45232045726854	1530	1631	34
AT1G71080.1	1141	1320	2.72428351454283	1142	1243	62
AT1G71090.1	1681	1900	3.8742664321643	1742	1843	94
AT1G71190.1	881	1080	4.5871514913374	931	1032	75.5
AT1G71220.2	4701	5060	5.10726394211406	4851	4952	1322
AT1G71260.1	801	920	2.12761401684697	755	856	94
AT1G71270.1	2181	2460	4.18141440554805	2249	2350	281
AT1G71310.2	801	920	3.93572685805854	817	918	27
AT1G71340.1	1921	2080	2.61645827636621	1936	2037	50
AT1G71410.1	2961	3220	3.5609815651531	3032	3133	129
AT1G71440.1	1581	1760	2.27884269264669	1583	1684	111
AT1G71480.1	841	1000	5.47344554678019	866	967	44
AT1G71500.1	941	1240	4.6118947612305	1012	1113	343
AT1G71696.2	1521	1720	2.95986599931645	1545	1646	81
AT1G71697.1	1321	1500	3.90829393079401	1360	1461	38
AT1G71720.1	1441	1620	3.69978020841003	1476	1577	106
AT1G71730.1	701	840	2.43749627590706	694	795	37
AT1G71780.1	721	880	2.87905410955862	730	831	39
AT1G71800.1	1721	1860	3.6080881211353	1721	1822	30
AT1G71810.1	2161	2460	4.92818804375451	2309	2410	428
AT1G71820.2	2581	2980	4.32967651943187	2824	2925	286
AT1G71840.1	1481	1580	2.04276841765111	1447	1548	50
AT1G71860.1	1201	1500	5.30608554460371	1309	1410	204
AT1G71900.1	1521	1660	2.47021430825685	1486	1587	58
AT1G71950.1	421	660	4.06341411166492	453	554	222
AT1G71980.1	1701	1920	2.9379183012077	1750	1851	71
AT1G72020.1	401	620	4.08725899389973	478	579	473
AT1G72040.1	1921	2100	3.7372363089409	1947	2048	46
AT1G72090.1	1781	1980	5.07937368548129	1853	1954	130
AT1G72150.1	421	620	2.30019161109106	464	565	414.5
AT1G72160.1	121	320	2.30859949417406	156	257	69
AT1G72170.1	361	560	3.2618823652435	390	491	65
AT1G72175.1	681	820	3.25699742204905	670	771	28
AT1G72180.1	3401	3580	2.86827555006965	3414	3515	72
AT1G72340.1	1061	1240	2.90700582367865	1103	1204	56
AT1G72370.1	881	1180	4.97055010468625	992	1093	832
AT1G72390.1	4161	4320	2.17315786223608	4200	4301	101
AT1G72450.1	981	1140	2.80720079277126	990	1091	35
AT1G72480.1	1641	1760	2.22677701320968	1610	1711	39
AT1G72550.1	1861	2160	4.74676491017893	1953	2054	509
AT1G72560.1	3241	3480	4.77038077973916	3315	3416	126
AT1G72640.1	961	1100	4.18843995257182	994	1095	40
AT1G72645.1	261	420	2.72156576297591	292	393	118
AT1G72650.2	2141	2400	5.98576509965852	2234	2335	164
AT1G72680.1	1101	1320	3.43667504301833	1178	1279	130
AT1G72710.1	1581	2060	5.38917541995565	1750	1851	1452
AT1G72740.1	1081	1260	2.70589070203169	1096	1197	42
AT1G72750.1	861	960	2.80377769473292	846	947	26
AT1G72770.1	2201	2480	2.97249347797498	2333	2434	71
AT1G72990.1	2281	2500	3.31479037323833	2330	2431	111
AT1G73020.1	2261	2420	2.08583766107179	2266	2367	78
AT1G73020.1	2421	2520	2.0890176170845	2375	2476	39
AT1G73030.1	761	940	3.4837136394431	777	878	60
AT1G73060.1	1041	1320	6.41370326522988	1162	1263	2376
AT1G73090.2	1061	1220	2.39312739662375	1062	1163	48
AT1G73110.1	1261	1540	3.69170996364173	1353	1454	181
AT1G73170.1	1921	2060	4.20433908028893	1936	2037	32
AT1G73180.1	1681	1900	2.85276049045161	1712	1813	47
AT1G73230.1	621	900	4.47250453055957	738	839	257
AT1G73240.1	1881	2020	3.20179313676562	1865	1966	37
AT1G73390.1	1441	1560	2.45749005653022	1408	1509	105
AT1G73430.1	2721	3020	3.90281710890876	2770	2871	188
AT1G73450.1	3601	3720	2.14813708347735	3570	3671	53
AT1G73470.3	1041	1240	8.12680744585096	1123	1224	182
AT1G73490.2	981	1100	2.48872982991676	961	1062	301
AT1G73530.1	421	720	5.86136046943828	524	625	364
AT1G73600.2	61	180	2.08543619022922	30	131	32
AT1G73600.2	1521	1720	3.7624519378969	1580	1681	41
AT1G73602.1	1601	1800	3.78836207284741	1665	1766	41
AT1G73650.3	941	1240	4.80521874728173	1042	1143	296
AT1G73655.1	621	840	3.96092302740384	700	801	190
AT1G73660.1	3741	3920	3.05716309580497	3824	3925	59
AT1G73670.1	1921	2160	4.25490291777618	2001	2102	203
AT1G73720.1	1561	1800	5.02502652341401	1631	1732	219
AT1G73740.1	1461	1600	3.17086046251499	1438	1539	32
AT1G73750.1	1381	1520	3.05007414525807	1376	1477	37
AT1G73760.1	1061	1300	3.41799655219379	1088	1189	117
AT1G73840.1	1181	1440	4.40208140781389	1265	1366	168
AT1G73875.1	1541	1720	2.81616887878742	1534	1635	98
AT1G73930.1	2441	2540	2.02850149267683	2395	2496	58
AT1G73950.1	1641	1780	2.03872585110316	1621	1722	124
AT1G73980.1	2001	2200	3.28112332855794	2067	2168	137
AT1G73990.1	721	840	3.06564981727079	719	820	28
AT1G73990.1	1921	2180	5.10210279187138	2048	2149	250
AT1G74030.1	1621	1740	2.48356360762642	1581	1682	87
AT1G74040.1	1921	2180	4.22041635027328	1970	2071	187
AT1G74050.1	781	1020	4.64373685622791	877	978	492
AT1G74060.1	701	960	4.4587586233789	818	919	344
AT1G74070.1	1081	1220	3.20409453728807	1101	1202	28
AT1G74160.1	3841	4080	3.08939419366072	3892	3993	121
AT1G74210.1	1261	1380	4.31770124625259	1276	1377	30
AT1G74230.1	901	1160	3.19304119706373	994	1095	94
AT1G74240.1	1161	1280	2.55097455123986	1166	1267	29
AT1G74270.1	321	600	5.60317785875523	402	503	266
AT1G74340.1	361	520	2.73402483118279	390	491	211
AT1G74410.1	961	1060	3.39236197446689	937	1038	26
AT1G74450.1	521	640	2.03100770923961	550	651	33
AT1G74470.1	1501	1620	2.11604193541594	1463	1564	55
AT1G74520.1	641	800	4.33338033182513	679	780	48
AT1G74530.3	1121	1240	3.23560399535469	1099	1200	30
AT1G74560.3	901	1120	3.64487509257189	962	1063	86.5
AT1G74640.1	1081	1300	3.69259347376309	1143	1244	96
AT1G74690.1	2001	2260	4.03703071632108	2082	2183	358
AT1G74710.2	1921	2100	3.04839414418347	1956	2057	37
AT1G74730.1	661	880	3.69787950972563	731	832	96
AT1G74790.1	2221	2420	5.17575960655233	2272	2373	60
AT1G74840.1	981	1180	3.15968122918812	997	1098	56
AT1G74880.1	561	780	5.37241388254741	651	752	664
AT1G74910.1	1581	1900	5.69805369671104	1679	1780	349.5
AT1G74920.1	1581	1840	3.9870241748251	1692	1793	318
AT1G74950.1	1101	1240	3.85288748837987	1107	1208	32
AT1G74960.2	581	740	2.36841625615913	649	750	62
AT1G74960.2	2061	2280	3.28275135919909	2106	2207	104
AT1G74970.1	701	940	4.05991350029919	809	910	495
AT1G75010.1	2281	2480	3.34002946856641	2313	2414	77
AT1G75020.1	1121	1340	4.90625668449429	1172	1273	71
AT1G75100.1	2021	2180	2.53981252937487	2017	2118	58
AT1G75210.1	1361	1500	2.31906811692837	1388	1489	38
AT1G75210.1	2041	2260	4.30913670728744	2112	2213	194
AT1G75220.1	1681	1940	3.80573959958349	1735	1836	242
AT1G75280.1	981	1160	2.54720737154984	1010	1111	60
AT1G75330.1	1041	1340	6.84033892831812	1178	1279	934
AT1G75340.1	1381	1560	4.00054900877041	1429	1530	96
AT1G75350.1	461	660	3.52975667826147	498	599	361
AT1G75370.2	1801	2000	5.20716688989004	1865	1966	103
AT1G75380.1	1261	1520	2.72772055528665	1319	1420	208
AT1G75440.1	621	760	6.2461090808497	641	742	28.5
AT1G75500.1	241	380	2.24427175395298	274	375	33
AT1G75510.1	881	1080	2.86909297423146	922	1023	106
AT1G75560.1	941	1080	2.51023098139503	932	1033	35
AT1G75630.2	681	980	5.08529419160405	748	849	256
AT1G75660.1	2061	2220	2.64435640645062	2096	2197	29
AT1G75660.1	3241	3480	5.49403682240546	3320	3421	214
AT1G75680.1	1881	2020	2.4096728330937	1872	1973	33
AT1G75690.1	541	740	3.69983955240918	576	677	401
AT1G75840.1	901	1160	3.92000678579944	996	1097	120
AT1G75850.1	2401	2700	3.71418631048771	2483	2584	199
AT1G75950.1	621	880	3.7075562518775	677	778	315
AT1G75960.1	341	440	3.23039327141108	332	433	24
AT1G75990.1	1441	1620	3.82196365743516	1470	1571	44
AT1G76010.1	1221	1620	3.65098997472856	1287	1388	124
AT1G76030.1	1541	1880	5.28738263928877	1747	1848	489
AT1G76050.2	1421	1600	2.98334422810487	1475	1576	102.5
AT1G76060.1	621	740	2.0947069696399	618	719	50
AT1G76080.1	1001	1120	2.60461983854265	1005	1106	33
AT1G76140.1	2221	2380	2.25253972712882	2257	2358	82
AT1G76140.1	2421	2620	4.61782301375988	2480	2581	85
AT1G76150.1	941	1400	4.5450359520213	1051	1152	463
AT1G76160.1	1781	2000	4.52252848023344	1821	1922	126
AT1G76170.1	921	1080	2.67106940047294	943	1044	36
AT1G76200.1	301	540	4.47880590236609	400	501	1507
AT1G76260.1	1301	1400	2.05105995848911	1279	1380	44
AT1G76390.1	2621	2840	4.32609234591412	2696	2797	56.5
AT1G76400.1	1761	2040	5.07347560795315	1823	1924	155
AT1G76405.2	541	720	2.8754403249101	557	658	67
AT1G76450.1	741	940	3.06692050529978	775	876	88
AT1G76670.1	1381	1640	2.74787800776635	1410	1511	106
AT1G76730.1	1041	1240	4.20666841795535	1107	1208	366
AT1G76810.1	1441	1580	3.03672229677636	1477	1578	29.5
AT1G76810.1	4161	4380	4.19690349309494	4238	4339	197
AT1G76850.1	3201	3540	4.26369689459699	3277	3378	375
AT1G76860.1	401	580	3.5592106592764	438	539	36
AT1G76970.1	1541	1760	4.68733650432083	1610	1711	100
AT1G76990.1	1641	1920	4.1342244444848	1714	1815	129
AT1G77030.1	2521	2740	3.53641247773615	2592	2693	76
AT1G77060.1	1021	1160	2.68400532145995	1045	1146	37
AT1G77080.4	661	880	5.16124806882507	743	844	390
AT1G77090.1	701	1000	5.71434143043154	853	954	512
AT1G77130.1	1961	2140	5.01918302342421	1995	2096	60
AT1G77140.1	1861	2140	3.33708733917532	1954	2055	142
AT1G77260.1	2201	2360	3.20957369346377	2214	2315	35
AT1G77300.1	5501	5780	2.64412036836488	5626	5727	133
AT1G77420.1	1201	1460	5.47363146703771	1271	1372	116
AT1G77440.1	681	980	4.66822257565911	782	883	195
AT1G77470.1	1321	1420	2.08588678933487	1274	1375	59
AT1G77480.1	1621	1720	3.22270371598452	1580	1681	28
AT1G77490.1	1241	1560	4.53809309958487	1355	1456	611
AT1G77590.1	2201	2500	4.38212971144375	2350	2451	88
AT1G77610.1	1361	1520	2.78014957460226	1376	1477	34
AT1G77680.1	3481	3760	3.78883446589031	3550	3651	188
AT1G77710.1	301	600	4.79554983437957	383	484	665
AT1G77750.1	461	660	3.49821616332906	523	624	47
AT1G77760.1	101	220	2.10360057529858	73	174	46
AT1G77760.1	521	620	2.00989591862913	540	641	27
AT1G77800.1	1761	1880	2.03636943282025	1792	1893	36
AT1G77800.1	4801	4940	2.94029869024467	4838	4939	142
AT1G77810.1	1321	1440	2.0869062895028	1337	1438	33
AT1G77890.1	1741	1840	2.01497064595756	1713	1814	24
AT1G77930.1	921	1160	4.47002091607135	1014	1115	78
AT1G77940.1	361	600	3.74123453419201	400	501	161
AT1G78040.1	661	880	2.79123837134107	700	801	132
AT1G78100.1	181	300	2.29230600729626	165	266	27
AT1G78140.1	1041	1280	4.16020124795528	1111	1212	124
AT1G78280.1	3121	3260	2.50750118935934	3103	3204	33
AT1G78290.2	1241	1340	2.21165268931871	1223	1324	24
AT1G78380.1	761	980	3.55852423920491	821	922	168
AT1G78420.1	1661	1900	7.06060336040285	1723	1824	96
AT1G78460.1	441	540	2.09725724265914	407	508	28
AT1G78510.1	1361	1580	2.91255853386275	1443	1544	159
AT1G78560.1	1281	1480	2.86591759853072	1275	1376	108
AT1G78580.1	2981	3180	3.54417263780374	3026	3127	126
AT1G78590.1	1021	1220	2.56228736751839	1059	1160	49
AT1G78620.2	1021	1320	5.76687607310895	1126	1227	419
AT1G78630.1	741	1000	4.58330335539871	801	902	464
AT1G78660.1	1041	1320	4.47618758340781	1145	1246	218
AT1G78670.1	1121	1340	4.13143084226053	1198	1299	265
AT1G78680.1	1181	1400	3.5531711357726	1210	1311	150
AT1G78790.1	501	680	4.94369290363224	578	679	43
AT1G78800.1	1181	1440	4.35745183587912	1273	1374	114
AT1G78830.1	341	460	2.0314408862112	351	452	212
AT1G78870.1	561	880	4.64566308682674	664	765	527
AT1G78880.1	1981	2220	5.20880847019631	2056	2157	88
AT1G78882.1	1981	2220	5.20880847019631	2056	2157	88
AT1G78890.1	681	800	2.68678489145572	669	770	36
AT1G78895.1	601	800	3.01549842886435	654	755	89
AT1G78900.1	1981	2360	3.88796152758747	2144	2245	545
AT1G78915.3	1341	1520	4.09098007494633	1405	1506	197
AT1G78920.1	2781	3080	4.63198550238419	2879	2980	221
AT1G79010.1	701	1020	5.57688724266074	819	920	495
AT1G79050.1	1241	1480	3.76982662702432	1336	1437	184
AT1G79200.1	701	820	2.56254731944179	650	751	47
AT1G79210.1	781	1060	4.2642924117303	870	971	247
AT1G79230.1	1221	1520	6.14560482630148	1333	1434	872
AT1G79245.1	1021	1180	2.29155546713248	1030	1131	45
AT1G79245.1	3781	4040	2.88823112785115	3836	3937	141
AT1G79245.1	4621	4760	2.51986301564037	4623	4724	45
AT1G79280.2	6441	6580	2.5658073744817	6442	6543	87
AT1G79340.1	1321	1460	2.32577743293933	1307	1408	38
AT1G79350.1	4041	4280	4.5705052435855	4106	4207	348
AT1G79380.1	1521	1800	5.80344559521275	1630	1731	424
AT1G79390.1	481	640	2.93399259062968	517	618	47
AT1G79440.1	841	960	2.08812645386002	869	970	28
AT1G79440.1	1621	1980	4.99447628137959	1750	1851	509
AT1G79460.1	2301	2520	2.942599495265	2344	2445	86
AT1G79510.1	981	1240	3.9090321686812	1075	1176	75
AT1G79530.1	1561	1680	2.06767062587682	1524	1625	100
AT1G79550.1	1341	1620	4.52938495215925	1428	1529	278
AT1G79560.1	3241	3480	5.38539523919764	3336	3437	508
AT1G79570.1	4121	4320	3.45750195686011	4176	4277	58
AT1G79590.1	881	1120	4.69391721303087	1019	1120	250
AT1G79600.1	2181	2480	5.48759030449707	2318	2419	834
AT1G79610.1	1641	1940	5.42862320286977	1766	1867	461
AT1G79690.1	2441	2700	4.0250715019301	2511	2612	180
AT1G79730.1	1781	2000	5.18136036307715	1872	1973	185
AT1G79750.1	2121	2480	4.52964351107438	2328	2429	532
AT1G79790.1	641	860	6.16185798722485	731	832	374
AT1G79810.1	1301	1520	2.84047322544225	1330	1431	83
AT1G79820.1	1701	1820	2.19750654042194	1702	1803	48.5
AT1G79830.4	3141	3540	5.98821189751811	3275	3376	1425
AT1G79870.1	961	1160	3.48972688526079	998	1099	75
AT1G79920.1	2601	2880	3.3626622697362	2667	2768	96
AT1G79930.1	941	1040	2.01857903061476	906	1007	25
AT1G79930.1	2621	2840	2.60502866436007	2667	2768	88
AT1G79940.1	2081	2300	4.93741023572485	2172	2273	1189
AT1G79990.1	3641	3920	5.31177110860028	3763	3864	702
AT1G80000.1	2181	2340	3.74781766509903	2202	2303	54
AT1G80030.1	1581	1920	4.00954645528157	1686	1787	226
AT1G80040.3	1021	1240	3.27602705296021	1075	1176	122
AT1G80070.1	61	200	4.0034420136236	72	173	31
AT1G80070.1	2141	2240	2.67587099691937	2142	2243	30
AT1G80070.1	6981	7300	6.00269557009073	7099	7200	1992
AT1G80190.1	861	1100	2.8491140024532	896	997	85
AT1G80210.1	1381	1600	4.51215825362802	1427	1528	63
AT1G80230.1	581	880	3.90186359363332	641	742	108
AT1G80260.1	3161	3260	2.06430244082531	3137	3238	36
AT1G80300.1	1881	2140	3.11845675767756	1930	2031	51
AT1G80380.2	1341	1680	5.57651605278197	1451	1552	1648
AT1G80400.1	1501	1660	2.74258781149192	1502	1603	44
AT1G80410.2	2821	3140	3.06671993781411	2897	2998	164
AT1G80420.1	1241	1500	3.58730623925909	1349	1450	61
AT1G80460.1	1761	1940	3.30269058284432	1790	1891	50
AT1G80480.1	1341	1620	5.01025784057241	1454	1555	707
AT1G80490.2	3541	3760	3.35059321585702	3569	3670	79
AT1G80500.1	661	880	4.29863707878722	708	809	79
AT1G80560.1	1141	1440	5.67413439220603	1316	1417	687
AT1G80600.1	1381	1580	3.47598915120479	1442	1543	90
AT1G80620.1	1341	1520	3.72771089677606	1372	1473	56
AT1G80670.1	1181	1420	5.63224942714521	1293	1394	160
AT1G80680.1	3381	3620	3.48325200154875	3476	3577	107
AT1G80750.1	801	960	3.02814192566068	820	921	55
AT1G80770.1	1421	1620	3.30187132567347	1470	1571	65
AT1G80790.1	2101	2300	3.42120177589073	2153	2254	80
AT1G80890.1	401	520	2.87367382627855	396	497	28
AT1G80900.1	1421	1600	2.8478986470879	1445	1546	64
AT1G80930.1	2901	3200	4.17072563213232	2991	3092	379
AT1G80940.1	761	920	3.02028202557855	809	910	36
AT2G01040.1	1161	1280	2.08363413264026	1163	1264	28.9333333333333
AT2G01060.1	1061	1260	4.2978285447877	1107	1208	89
AT2G01070.1	1601	1800	3.69189788800993	1653	1754	78
AT2G01090.1	221	520	3.52785947175076	276	377	327
AT2G01100.1	921	1200	3.19707745354112	976	1077	153
AT2G01110.1	1061	1420	5.35689238114327	1205	1306	784
AT2G01130.1	3461	3600	2.78331620588282	3466	3567	31
AT2G01140.1	1281	1520	3.03393286869138	1310	1411	85
AT2G01170.1	1601	1800	2.99338293494378	1610	1711	115
AT2G01190.1	2361	2540	3.0104382279758	2357	2458	65
AT2G01220.2	1221	1440	2.94901088789212	1292	1393	336
AT2G01250.1	741	1040	4.29010234169716	790	891	271
AT2G01260.1	1421	1660	4.04019304356555	1501	1602	155
AT2G01270.1	1661	1940	3.99219874315617	1752	1853	106
AT2G01320.3	2201	2300	2.06977444698839	2156	2257	28
AT2G01320.3	2301	2620	6.50273162246992	2423	2524	156
AT2G01340.1	721	920	4.9627194731006	791	892	367
AT2G01350.1	1061	1280	5.27193278974264	1158	1259	367
AT2G01400.1	401	500	2.60871467101098	383	484	24
AT2G01440.1	3161	3360	2.91706159274158	3217	3318	70
AT2G01450.1	1581	1760	2.82078231331503	1617	1718	47
AT2G01470.1	461	560	2.92132803784592	422	523	25
AT2G01470.1	1141	1440	5.41233229170789	1227	1328	233
AT2G01490.1	921	1140	4.41127636171202	1013	1114	177
AT2G01570.1	1321	1460	2.1868808153196	1341	1442	32
AT2G01600.1	1861	2060	3.47971393313505	1911	2012	59
AT2G01620.1	861	1020	3.07821737586441	915	1016	54
AT2G01690.2	2801	2980	3.25596000005254	2854	2955	58
AT2G01720.1	1421	1700	6.228301504019	1553	1654	1378
AT2G01820.1	2821	3020	3.42066240324377	2870	2971	76
AT2G01910.1	281	400	2.05721821507184	256	357	41
AT2G01910.1	2181	2400	3.07323285496383	2220	2321	84
AT2G01970.1	1881	2120	4.04829136418993	1925	2026	192
AT2G02050.1	361	560	2.90567937063619	410	511	54
AT2G02070.1	301	400	2.0378669659613	281	382	40
AT2G02070.1	421	580	2.18551253001724	429	530	45
AT2G02080.1	401	520	2.11188084744525	376	477	26
AT2G02090.1	2441	2600	3.35553909522017	2458	2559	39
AT2G02180.1	1161	1280	2.45767561449401	1166	1267	44
AT2G02370.1	1281	1420	2.32184377314537	1246	1347	39
AT2G02390.3	681	960	4.49305845825458	792	893	316
AT2G02500.1	841	1100	3.49928867440652	959	1060	528
AT2G02510.1	241	500	4.504203490267	306	407	222
AT2G02560.1	3761	4040	4.32788883408159	3846	3947	319
AT2G02570.1	961	1240	3.49563733929402	964	1065	48
AT2G02590.1	921	1040	2.77485919679568	899	1000	25
AT2G02710.1	1401	1580	3.69960715230986	1434	1535	51
AT2G02740.1	941	1060	3.43911529426341	954	1055	29
AT2G02760.1	621	920	4.44450799524967	720	821	480
AT2G02860.1	1921	2120	3.7396976159015	1984	2085	217
AT2G02960.5	1321	1480	2.38694823453683	1324	1425	53
AT2G03120.1	1141	1380	3.23551095507959	1210	1311	58
AT2G03150.1	1241	1380	2.16735286852385	1261	1362	34
AT2G03150.1	4101	4380	3.93186345480844	4178	4279	245
AT2G03350.1	581	780	2.88200296025376	583	684	68
AT2G03390.1	1101	1360	4.84418016306171	1200	1301	239
AT2G03420.1	501	640	3.16736498625056	497	598	30.5
AT2G03510.1	1141	1380	3.45307476690218	1179	1280	82
AT2G03620.1	1401	1580	2.66063057036315	1414	1515	101
AT2G03640.3	1421	1720	4.79771279640612	1516	1617	195
AT2G03667.1	1821	2040	3.64445049914752	1866	1967	77
AT2G03680.1	441	640	3.717934190577	454	555	143
AT2G03690.1	881	1020	2.19617042637973	874	975	46
AT2G03710.1	1081	1240	4.47664415136671	1127	1228	32
AT2G03730.1	1581	1700	3.85335316850397	1593	1694	28
AT2G03780.1	921	1080	2.21154309015663	917	1018	47
AT2G03800.1	1001	1200	2.29405243270466	1030	1131	72
AT2G03870.2	461	660	3.35219731666342	476	577	377
AT2G04030.1	901	1080	2.0653512141737	943	1044	57
AT2G04030.1	2421	2660	4.0602593727666	2470	2571	122
AT2G04039.3	701	920	3.30673510027786	753	854	92
AT2G04270.5	2961	3200	3.99914206165971	3010	3111	101
AT2G04305.1	1681	1820	2.70582556233759	1670	1771	37
AT2G04340.1	701	960	3.54390014784994	763	864	138
AT2G04350.1	2201	2420	4.52111800242705	2281	2382	102
AT2G04360.1	1021	1240	4.11141504226416	1078	1179	226
AT2G04390.1	501	680	3.43463607318756	490	591	66
AT2G04400.1	1161	1420	3.96667952471511	1250	1351	117
AT2G04410.1	321	600	5.18734240274289	429	530	646
AT2G04520.1	521	740	4.0690038646557	572	673	92
AT2G04550.1	921	1220	4.54040607649015	1025	1126	131
AT2G04630.1	421	740	5.07433791866429	525	626	379
AT2G04690.1	701	920	4.01077569341733	771	872	197
AT2G04700.1	521	800	5.56009301455405	660	761	3369
AT2G04842.1	1801	1940	3.0262676953528	1802	1903	94
AT2G04880.1	1661	2000	3.63236888939812	1783	1884	72
AT2G04900.1	361	620	4.05393748333331	468	569	105
AT2G04940.1	1281	1480	3.97275337973779	1350	1451	147
AT2G05170.1	3101	3320	3.8409249321684	3171	3272	81
AT2G05210.1	1781	1980	3.10510833380262	1804	1905	104
AT2G05220.1	521	700	3.45146616681911	583	684	106.5
AT2G05230.1	2581	2740	2.49006513046625	2590	2691	33
AT2G05250.1	2581	2740	2.55383746519932	2570	2671	33
AT2G05310.1	401	560	2.9059470791414	410	511	91
AT2G05380.1	141	360	2.99280056646885	193	294	73
AT2G05520.1	281	440	2.753282667556	367	468	615.5
AT2G05580.1	281	380	3.03873525162458	230	331	45
AT2G05590.2	1081	1260	3.51093639959154	1110	1211	95
AT2G05620.1	561	740	3.09475011070093	608	709	35
AT2G05630.2	561	820	4.11128150803127	645	746	192
AT2G05710.1	3221	3460	4.47918327060846	3251	3352	182
AT2G05830.1	1201	1540	5.74901924060026	1339	1440	571
AT2G05840.1	901	1100	3.43719684826107	977	1078	100
AT2G05990.1	1321	1580	4.35114244645764	1408	1509	115
AT2G06005.1	1121	1220	2.12318629323355	1099	1200	35
AT2G06010.1	741	960	2.65450705274191	786	887	51
AT2G06025.1	1181	1420	3.40248860358162	1286	1387	144
AT2G06210.1	3301	3560	4.62814682235045	3404	3505	697
AT2G06530.1	761	1040	4.46928425449173	856	957	171
AT2G06950.1	1421	1600	2.28320373789259	1442	1543	67
AT2G06990.1	3121	3340	3.81437718321437	3209	3310	163
AT2G07050.1	2401	2740	5.02672367754421	2530	2631	396
AT2G07080.1	2161	2420	2.14326204299028	2275	2376	274
AT2G07180.1	1421	1720	3.91364422799986	1492	1593	241
AT2G07340.1	381	600	5.15730122491956	458	559	254
AT2G07360.2	3681	4000	5.03262415260571	3788	3889	649
AT2G07688.1	521	640	2.12028801852866	582	683	341.5
AT2G07688.1	741	840	2.15208209977244	789	890	322
AT2G07688.1	861	960	2.07373331480345	810	911	399
AT2G07689.1	361	500	2.46111204881131	393	494	42
AT2G07706.1	181	380	2.03331492844858	187	288	1215.91666666667
AT2G07709.1	1	220	2.5302194555755	134	235	60
AT2G07709.1	681	820	2.06382101219977	710	811	103
AT2G07709.1	1021	1280	2.41844324848994	1010	1111	62
AT2G07709.1	2361	2760	3.33700266686686	2439	2540	76
AT2G07709.1	3741	4080	3.9342780261281	3854	3955	66
AT2G07709.1	4081	4200	2.12069019530488	4054	4155	44
AT2G07709.1	5821	5940	2.42524319146083	5843	5944	26.5
AT2G07711.1	1	240	2.65890630827466	68	169	96.5
AT2G07711.1	1021	1120	2.13260749515656	970	1071	55
AT2G07711.1	1141	1280	3.5616953866928	1228	1329	41
AT2G07711.1	1621	1720	2.31443796324041	1570	1671	59.5
AT2G07711.1	1801	1940	2.27419798491862	1784	1885	42
AT2G07712.1	821	960	3.92512205037093	870	971	35.5
AT2G07717.1	2201	2340	2.50722672632904	2170	2271	58
AT2G07717.1	3161	3300	2.39976249117823	3166	3267	53
AT2G07717.1	3381	3520	3.11871150950706	3332	3433	46
AT2G07717.1	4201	4340	2.64465016680416	4286	4387	52
AT2G07717.1	4381	4500	2.56296513842579	4330	4431	41
AT2G07717.1	4981	5180	3.31328166296988	5038	5139	33
AT2G07723.1	1721	1900	4.65759096023879	1757	1858	43
AT2G07727.1	1241	1380	2.26333762429537	1289	1390	80.5
AT2G07733.1	81	200	2.77199254603226	98	199	31
AT2G07733.1	261	440	3.18747034176247	313	414	99
AT2G07739.1	141	300	3.71601728636517	163	264	33.5
AT2G07779.1	221	360	3.99472312057826	210	311	28
AT2G07811.1	461	560	2.25702635835725	451	552	26.8333333333333
AT2G07811.1	941	1200	2.31491487303263	939	1040	159.5
AT2G11000.1	2221	2380	2.16299090145793	2216	2317	76
AT2G11520.1	1781	1960	4.48354751128079	1855	1956	90
AT2G11890.1	901	1020	2.29056040798619	893	994	30
AT2G11910.1	561	820	4.02309395293782	654	755	568
AT2G12460.1	261	420	3.36336361352957	295	396	33
AT2G12490.1	4541	4720	2.73340147286103	4632	4733	102
AT2G12505.1	741	880	2.24266332678133	797	898	91.3333333333333
AT2G12550.1	1801	1920	2.14647951837165	1778	1879	34
AT2G13100.1	1381	1640	3.5403807041944	1490	1591	114
AT2G13440.1	2161	2380	3.00621732738606	2227	2328	166
AT2G13540.1	2621	2800	2.61002705270877	2637	2738	49
AT2G13560.1	1921	2180	3.45317181426641	1954	2055	126
AT2G13790.1	1901	2220	5.90042954937023	1990	2091	441
AT2G13840.1	1261	1420	2.44669149309818	1278	1379	108
AT2G13970.1	2041	2260	3.28859239632868	2099	2200	46
AT2G14045.1	541	760	3.01575319776745	565	666	178
AT2G14110.1	661	840	2.80829414175217	695	796	52
AT2G14120.3	2521	2820	3.43167938577857	2599	2700	379
AT2G14170.1	1701	2060	5.2627746400253	1771	1872	195
AT2G14260.1	1181	1420	4.507591471157	1267	1368	220
AT2G14285.1	421	560	2.40924816478748	396	497	50
AT2G14680.2	2041	2280	4.59811836206987	2087	2188	92
AT2G14720.1	2101	2420	4.85778381951382	2226	2327	545
AT2G14740.1	1921	2160	4.2218713852116	2036	2137	104
[truncated: 5,229 more rows]
