# Supplementary material for: Transcriptome-wide high-throughput deep m6A-seq reveals unique differential m6A methylation patterns between three organs in Arabidopsis thaliana
Source: Genome Biol. 2015 Dec 14;16:272. doi: 10.1186/s13059-015-0839-2 (PMC4714525; doi:10.1186/s13059-015-0839-2)
Supplement: Additional file 12: — Spreadsheet files show the m 6 A peaks detected in three organs using ‘Moving-window’ program and their positions in the genome. (ZIP 547 kb) [file 13059_2015_839_MOESM12_ESM.zip › File12_root.summit.bed]

#Gene	start	end	score_mean	summit_start	summit_end	max_tags
AT1G01010.1	1561	1680	2.57002659276972	1565	1666	66
AT1G01020.1	801	980	2.48430745336762	767	868	361
AT1G01040.2	461	800	3.65205070984687	537	638	178
AT1G01040.2	1441	1620	2.49016335974073	1487	1588	53
AT1G01040.2	1701	1880	2.23808904264152	1731	1832	73
AT1G01050.1	681	960	3.98134860072384	773	874	491
AT1G01060.1	2401	2680	3.90696706547033	2469	2570	329
AT1G01100.1	321	580	4.40727540053423	414	515	6642
AT1G01140.3	1421	1560	2.15188159083139	1448	1549	82
AT1G01160.2	861	1120	3.72630071407043	984	1085	199.5
AT1G01170.1	321	500	3.2931621087989	356	457	176
AT1G01230.1	601	820	3.98442812721673	680	781	75
AT1G01300.1	1641	1820	2.82431495899294	1683	1784	63
AT1G01320.1	1141	1280	2.62078001105946	1177	1278	36
AT1G01320.1	1401	1540	2.20299705177152	1418	1519	27
AT1G01320.1	1581	1760	2.17447905841256	1630	1731	47
AT1G01320.1	1961	2120	2.21828179819785	1965	2066	54
AT1G01350.1	1141	1380	3.16616502303534	1175	1276	164
AT1G01370.1	801	900	2.5529362868689	751	852	37
AT1G01430.1	1541	1640	2.06039535889484	1495	1596	55
AT1G01470.1	621	720	2.0507219812882	570	671	115
AT1G01490.1	741	1100	2.85113898468302	801	902	674
AT1G01510.1	1921	2060	2.05344873920929	1936	2037	260
AT1G01540.2	1661	1900	4.06393223533216	1733	1834	346
AT1G01550.1	1241	1440	2.68906513488615	1265	1366	208
AT1G01620.1	1101	1220	3.93726505922429	1079	1180	32
AT1G01640.1	721	900	3.39973823791734	768	869	295
AT1G01650.1	1701	2120	5.74833218192472	1909	2010	2864
AT1G01690.1	1421	1580	2.37988886526934	1405	1506	154
AT1G01710.1	1301	1680	6.48538224762577	1454	1555	5942
AT1G01720.1	1141	1300	2.14950776889061	1147	1248	128
AT1G01725.1	281	440	2.90030695457959	290	391	104
AT1G01730.1	681	900	3.76775140059193	751	852	195
AT1G01780.1	721	920	3.03601684133371	761	862	295
AT1G01790.1	3681	3880	3.54784504773228	3729	3830	261
AT1G01800.1	901	1080	3.14011621566769	949	1050	65
AT1G01820.1	821	1040	4.68370350204842	902	1003	1101
AT1G01830.2	1981	2080	3.25292864671896	1989	2090	33
AT1G01860.1	1201	1340	4.17854461989063	1234	1335	33.5
AT1G01910.1	1101	1360	4.48930360728437	1199	1300	347
AT1G01920.1	1661	1860	2.70593903791746	1687	1788	174
AT1G01930.1	1801	1980	2.84472213407533	1819	1920	169
AT1G01940.1	481	720	4.62972840536286	553	654	1165
AT1G01950.3	2761	2980	2.86399256104458	2790	2891	184
AT1G01960.1	121	300	2.85894279939976	150	251	48
AT1G01960.1	681	960	3.24738785172405	784	885	83
AT1G01960.1	1221	1340	2.12900330998617	1256	1357	38
AT1G01960.1	1441	1560	2.11222206376605	1487	1588	33
AT1G01960.1	5261	5480	3.39130660687206	5337	5438	565
AT1G01980.1	1481	1580	5.98441845880114	1464	1565	28
AT1G02050.1	1201	1300	2.24046895859128	1176	1277	51
AT1G02080.1	61	260	3.64364287660496	83	184	51
AT1G02080.1	321	480	2.39357679013	344	445	34
AT1G02080.1	901	1080	2.87528681721686	965	1066	36
AT1G02080.1	1101	1220	3.48343771916061	1071	1172	24
AT1G02080.1	1481	1700	2.57146061920979	1554	1655	73
AT1G02080.1	2021	2200	2.60789983813067	2056	2157	61
AT1G02080.1	7181	7460	4.28981899517789	7245	7346	2675
AT1G02090.1	841	1060	4.76034016804008	913	1014	787
AT1G02100.3	1001	1320	4.99270851391565	1188	1289	1343
AT1G02110.1	2201	2300	2.33640759216401	2211	2312	34
AT1G02120.1	1601	1960	3.91485285881772	1834	1935	2939
AT1G02130.1	781	980	2.69038251100566	802	903	78
AT1G02140.1	481	780	5.08220942044201	638	739	3274
AT1G02145.3	1461	1640	4.04048879726273	1522	1623	661
AT1G02150.1	1781	1900	2.45837127701087	1769	1870	60
AT1G02170.1	1181	1320	2.74717110193539	1184	1285	127
AT1G02190.1	921	1020	2.03312207017471	933	1034	31
AT1G02270.1	1401	1640	4.21482239709025	1498	1599	622
AT1G02280.1	1041	1160	2.48038111000858	1029	1130	41
AT1G02305.1	1121	1400	3.89145188474227	1188	1289	408
AT1G02330.1	801	1040	3.68742915744409	890	991	127
AT1G02400.1	1181	1320	2.94639328046166	1162	1263	34
AT1G02410.1	941	1160	4.02629565395361	1018	1119	393
AT1G02475.1	761	920	3.93007210540188	774	875	234
AT1G02560.1	1001	1340	5.49104277613978	1123	1224	1048
AT1G02610.1	701	920	2.98214503926178	735	836	61
AT1G02640.1	1221	1360	2.07508494116924	1243	1344	108
AT1G02680.1	641	900	2.95572691113394	712	813	222
AT1G02730.1	3681	3800	2.30201563222376	3636	3737	26
AT1G02780.1	661	1000	4.510700972347	768	869	3264
AT1G02790.1	381	540	4.34003213853221	441	542	48
AT1G02790.1	861	1000	2.0247719202898	865	966	81
AT1G02790.1	1501	1620	2.75731851632858	1502	1603	24
AT1G02840.1	981	1240	5.44692644402437	1083	1184	3037
AT1G02860.1	1281	1500	3.44863661134141	1301	1402	93
AT1G02870.1	581	840	3.83533201841544	636	737	165
AT1G02880.3	841	1140	3.18588961547266	881	982	200
AT1G02890.1	3841	4120	5.43151602171605	3943	4044	2207
AT1G02910.1	1401	1540	3.0068608026969	1425	1526	202
AT1G02960.2	1321	1600	4.461479125606	1428	1529	426
AT1G02990.3	1361	1520	2.39650801512609	1386	1487	32
AT1G02990.3	4061	4360	4.57591199115279	4142	4243	591
AT1G03000.1	2841	3080	2.65750021413375	2891	2992	219
AT1G03030.1	1161	1280	2.11889321291639	1149	1250	34
AT1G03040.1	1261	1440	3.12072574503456	1303	1404	288
AT1G03060.1	441	600	2.12023020810161	459	560	37
AT1G03060.1	1701	1840	2.1896974373219	1690	1791	43
AT1G03060.1	2121	2440	2.76199962522077	2283	2384	39
AT1G03060.1	2861	2980	2.4024876070644	2893	2994	29
AT1G03060.1	3181	3320	2.34803965450202	3178	3279	59
AT1G03060.1	11041	11260	2.61364693790222	11086	11187	1472
AT1G03070.1	861	1000	2.30300596995746	851	952	40
AT1G03080.1	641	740	2.00244054982745	648	749	64
AT1G03080.1	5501	5720	2.99686037282385	5526	5627	325
AT1G03090.2	2181	2520	4.97308887862189	2255	2356	317
AT1G03106.1	421	560	4.81995099590561	440	541	30
AT1G03140.1	1261	1440	3.10434438123667	1281	1382	122
AT1G03150.1	521	740	2.98056045772865	558	659	272
AT1G03160.1	2741	2860	2.89575151729393	2731	2832	127
AT1G03180.1	901	1080	3.18594759401769	938	1039	114
AT1G03190.1	2301	2560	3.4131531191372	2390	2491	169
AT1G03220.1	361	480	2.08215620724317	399	500	108
AT1G03250.2	1001	1180	3.36489471558649	1057	1158	361
AT1G03260.1	1181	1320	2.40841279145158	1179	1280	106
AT1G03280.1	1581	1900	4.32335871253386	1691	1792	1124
AT1G03290.1	1701	1840	2.12849303430122	1662	1763	104
AT1G03330.1	441	720	4.74373412572472	521	622	393
AT1G03365.1	2641	2820	3.81590388141627	2689	2790	97
AT1G03380.1	3521	3720	3.11721608274909	3580	3681	471
AT1G03390.1	1001	1100	2.7279204545632	998	1099	36
AT1G03400.1	1041	1220	2.57912214589827	1057	1158	63
AT1G03410.1	2161	2320	2.36379203570221	2183	2284	55
AT1G03410.1	2361	2600	3.15782966304267	2400	2501	59
AT1G03430.1	841	1020	3.81448534843639	834	935	91
AT1G03440.1	801	940	3.82576075298114	831	932	31
AT1G03475.1	1181	1440	3.92779504908057	1295	1396	473
AT1G03495.1	21	120	2.14689065200796	-9	92	28
AT1G03540.1	601	800	4.94248266268607	650	751	52
AT1G03550.1	961	1240	4.56305631147127	1115	1216	760
AT1G03680.1	721	900	3.13881452021021	720	821	78
AT1G03740.1	2781	3000	3.03868571802727	2831	2932	323
AT1G03750.1	2561	2680	2.93239596909054	2553	2654	45.5
AT1G03760.1	1201	1380	3.17567140638431	1237	1338	109
AT1G03830.2	3081	3280	2.90588798001574	3120	3221	99
AT1G03860.1	961	1260	5.00720989235036	1074	1175	667
AT1G03890.1	621	720	4.45880093227058	605	706	32
AT1G03890.1	761	880	3.81988696167303	788	889	39
AT1G03890.1	881	1020	3.09455255944378	927	1028	72
AT1G03890.1	1101	1220	3.08065158830204	1145	1246	69
AT1G03900.1	1041	1180	2.32516349363635	1030	1131	101
AT1G03905.1	981	1140	3.23475282714917	1000	1101	412
AT1G03910.2	2161	2460	5.32187818668105	2322	2423	1845
AT1G03920.1	1761	1980	3.25602748368815	1831	1932	109
AT1G03930.1	1961	2320	5.52946074999155	2107	2208	938
AT1G03950.1	741	1000	4.79479674425657	819	920	278
AT1G03960.1	2121	2320	2.88975543822878	2168	2269	273
AT1G04010.1	2181	2380	3.11085105280911	2161	2262	132
AT1G04040.1	921	1060	2.79195441534699	910	1011	79
AT1G04070.1	461	620	2.68078272460002	475	576	70
AT1G04080.3	2561	2960	6.52093252466202	2791	2892	3705
AT1G04110.1	2001	2180	2.5895964405544	2018	2119	42
AT1G04120.1	401	500	2.0463731913491	403	504	32
AT1G04120.1	741	1160	2.25578480297897	819	920	71
AT1G04120.1	1261	1440	2.44659707792827	1303	1404	68
AT1G04120.1	4901	5240	3.52494825732373	4963	5064	759
AT1G04130.1	1061	1300	3.11974958599549	1133	1234	193
AT1G04140.2	2841	3120	3.00543695337021	2857	2958	299
AT1G04170.1	1501	1780	4.44732494757529	1649	1750	1097
AT1G04190.1	1101	1320	3.31848433887379	1170	1271	151
AT1G04200.1	201	380	2.26557892745367	238	339	112
AT1G04210.1	861	1020	2.14022843592409	888	989	75
AT1G04210.1	3721	3980	3.09280073260712	3783	3884	331
AT1G04220.1	1681	1780	2.45082308103791	1666	1767	34
AT1G04230.1	1221	1360	2.48808708952864	1170	1271	36
AT1G04250.1	921	1040	2.29142306842883	941	1042	33
AT1G04260.1	281	400	2.68011520792128	286	387	29
AT1G04270.1	481	780	4.48761230590835	574	675	3003
AT1G04280.1	1621	1860	3.55010775087006	1678	1779	277
AT1G04300.3	441	580	2.34646948865854	433	534	44
AT1G04300.3	3361	3600	3.68678927577618	3410	3511	258
AT1G04340.1	601	760	2.1912628195414	625	726	123
AT1G04390.1	2821	2940	2.40070681423497	2805	2906	65
AT1G04400.2	2101	2260	2.670604089247	2086	2187	71
AT1G04410.1	1121	1460	4.68981342343735	1228	1329	2082
AT1G04420.1	1221	1440	4.3070290938226	1313	1414	218
AT1G04430.1	2101	2320	3.17052557314237	2103	2204	379
AT1G04440.1	1941	2100	3.43564548790116	1980	2081	74
AT1G04480.1	361	640	4.32553179026179	417	518	1052
AT1G04510.1	1661	1980	4.75081154757529	1787	1888	1381
AT1G04530.1	1121	1280	2.41383540395648	1130	1231	34
AT1G04540.1	981	1160	3.7572219707782	1011	1112	39
AT1G04555.1	681	900	3.51530282761623	698	799	326
AT1G04580.1	801	920	2.48124662084725	829	930	28
AT1G04590.2	1121	1340	3.68670244297176	1179	1280	593
AT1G04620.1	1421	1600	4.18588621685344	1474	1575	152
AT1G04680.1	1	180	2.1400601807417	55	156	144
AT1G04680.1	1601	1780	2.94763501237256	1633	1734	516
AT1G04690.1	1201	1400	3.66517255810406	1272	1373	153
AT1G04710.1	1361	1580	2.56868637064951	1404	1505	260
AT1G04750.1	761	1180	5.76222563285758	893	994	5663
AT1G04790.1	2061	2280	3.83325770981093	2095	2196	189
AT1G04810.1	3061	3300	4.32295592414065	3136	3237	361
AT1G04820.1	1441	1700	3.41188575007151	1469	1570	510
AT1G04850.1	1261	1560	3.99298755367814	1380	1481	2404
AT1G04860.1	3181	3340	2.10788934597688	3170	3271	116
AT1G04870.2	1241	1540	4.8757125639009	1323	1424	601
AT1G04950.1	1901	2160	3.74749536981149	1945	2046	296
AT1G04960.2	1381	1660	4.45967602693243	1498	1599	587
AT1G04970.1	1501	1700	3.56856751764656	1538	1639	167
AT1G04980.1	1441	1580	2.65429827380079	1410	1511	73
AT1G04985.1	781	980	3.2448157063416	848	949	186
AT1G04990.2	1401	1520	2.2701610177844	1386	1487	28
AT1G05060.1	821	960	2.12838897898341	835	936	47
AT1G05120.1	2401	2720	4.69443713420571	2575	2676	2476
AT1G05160.1	1	100	2.00897132151931	29	130	53
AT1G05160.1	1941	2060	2.50699332849941	1943	2044	56
AT1G05180.1	1541	1900	5.67301815345266	1675	1776	1395
AT1G05190.1	741	840	2.24852980933545	747	848	26
AT1G05200.1	1441	1560	2.11559798211277	1468	1569	57
AT1G05200.1	3121	3240	2.29288347238586	3098	3199	79
AT1G05205.1	361	500	2.8716927617292	353	454	64
AT1G05270.1	1201	1380	2.6704671837788	1213	1314	63
AT1G05350.1	1341	1620	5.0149090409799	1444	1545	1504
AT1G05360.1	1321	1640	3.51483172753324	1396	1497	184
AT1G05380.1	3921	4100	2.87746626430565	3953	4054	260
AT1G05410.1	1561	1740	3.37988370609921	1561	1662	140
AT1G05460.1	901	1060	2.21768786176286	920	1021	36
AT1G05500.1	1821	2100	4.41204815524314	1924	2025	466
AT1G05520.1	2381	2580	3.46972736583675	2447	2548	392
AT1G05570.1	181	380	3.10159164455668	217	318	56
AT1G05570.1	661	760	2.02754116447495	631	732	29
AT1G05570.1	2621	2760	2.12797433193002	2635	2736	97
AT1G05570.1	6001	6220	2.49139629267026	6010	6111	525
AT1G05630.1	1781	1880	2.00263025604467	1829	1930	31
AT1G05670.1	3081	3220	3.27251382578259	3076	3177	35
AT1G05710.2	981	1180	3.83951684587714	1067	1168	281
AT1G05720.1	661	760	2.09779913623999	631	732	36
AT1G05785.1	521	720	2.65150923571472	540	641	180
AT1G05790.1	2041	2180	2.57780894704542	2030	2131	86
AT1G05805.1	1181	1420	3.34008798873856	1276	1377	177
AT1G05830.1	401	540	2.23838394595323	436	537	47
AT1G05830.1	3641	3800	2.47066942192206	3646	3747	239
AT1G05840.1	1381	1680	3.49871630525926	1470	1571	308
AT1G05850.1	1081	1460	4.19159689464893	1154	1255	1913
AT1G05860.1	1021	1160	2.76041720621417	1058	1159	105
AT1G05890.2	2201	2420	4.07430355385643	2278	2379	1043
AT1G05910.1	3701	3940	3.34769975694398	3795	3896	451
AT1G05940.1	1741	1940	2.35291753256436	1757	1858	167
AT1G05960.2	3081	3340	3.08460464268976	3157	3258	1209
AT1G05960.2	3441	3680	3.42625325006149	3507	3608	455
AT1G06010.1	401	580	2.7724553612258	390	491	56
AT1G06040.1	981	1200	3.20050859304433	1000	1101	169
AT1G06060.1	981	1100	2.35098196473837	933	1034	39
AT1G06070.1	1481	1860	2.89762489346633	1555	1656	260
AT1G06110.1	1361	1560	3.03688140310791	1381	1482	113
AT1G06130.1	1061	1340	3.26280404636513	1171	1272	342
AT1G06149.1	2681	2960	4.24216134095236	2758	2859	380
AT1G06190.1	121	220	2.02119372604737	86	187	41
AT1G06200.1	621	960	5.33058371928127	748	849	3470
AT1G06210.1	1261	1480	2.61422177629957	1316	1417	111
AT1G06220.2	3241	3540	5.51888813513257	3336	3437	2991
AT1G06230.1	2821	3180	2.83040490533841	3010	3111	414
AT1G06265.1	1941	2200	4.71673759856143	2079	2180	90
AT1G06290.1	2001	2340	4.24409990146647	2125	2226	342
AT1G06390.1	1361	1620	4.95974685407026	1499	1600	1005
AT1G06400.1	681	980	3.37785224981385	752	853	421
AT1G06410.1	2821	3140	4.13591539729384	2997	3098	950
AT1G06430.1	2041	2240	3.68661676371006	2110	2211	237
AT1G06470.1	1481	1820	3.96797511724048	1625	1726	1013
AT1G06490.1	5801	5980	2.66489815091023	5830	5931	75.5
AT1G06515.1	441	620	3.48031189530311	470	571	174
AT1G06550.1	1281	1560	4.93892896178212	1383	1484	1124
AT1G06560.1	381	520	2.15292407363247	396	497	40
AT1G06590.1	2881	3100	3.35809116171528	2954	3055	438
AT1G06620.1	1081	1260	2.9447323118642	1086	1187	73
AT1G06640.1	1101	1380	3.80752213329888	1157	1258	822
AT1G06650.2	1141	1340	3.43828435498895	1222	1323	410
AT1G06670.1	4901	5140	2.3926903438251	4925	5026	229
AT1G06700.1	1141	1520	4.70458817752457	1275	1376	1294
AT1G06720.1	41	180	2.14821234901919	53	154	44
AT1G06720.1	661	820	2.04697189295516	700	801	49
AT1G06720.1	3361	3640	4.58288875737544	3461	3562	467
AT1G06730.1	1621	1960	3.89031069031246	1696	1797	144
AT1G06740.1	2361	2560	2.67101949849171	2395	2496	112
AT1G06780.2	2181	2460	2.72327898699429	2314	2415	56
AT1G06790.1	741	900	2.58049213358924	777	878	94
AT1G06840.1	3081	3220	2.70891118841973	3094	3195	264
AT1G06890.1	1261	1500	3.16167580315353	1274	1375	116
AT1G06900.1	301	480	2.22028999003196	330	431	69
AT1G06900.1	3061	3400	4.46399509246652	3235	3336	712
AT1G06950.1	1	140	2.20186849297208	55	156	63
AT1G06950.1	3061	3300	4.92596702151065	3174	3275	1764
AT1G07040.1	1401	1660	3.95180971382486	1468	1569	201
AT1G07070.1	441	560	2.23568958341692	435	536	30
AT1G07080.1	741	1160	4.29870454497262	888	989	460
AT1G07090.1	701	940	3.61187913352708	784	885	54
AT1G07110.1	2401	2660	3.77557083046065	2470	2571	447
AT1G07120.1	981	1120	2.21517200449709	975	1076	32.5
AT1G07140.1	881	1220	3.0382408702079	943	1044	303
AT1G07170.1	441	580	2.30104698397618	457	558	289
AT1G07200.2	121	260	3.16118239714331	166	267	27
AT1G07200.2	461	560	2.18312293000489	430	531	26
AT1G07210.1	961	1180	3.47309573453543	1023	1124	227
AT1G07220.1	1541	1760	3.84558151616827	1616	1717	138
AT1G07230.1	1681	2040	3.36092029440718	1806	1907	441
AT1G07240.1	61	200	3.24708008447681	52	153	40
AT1G07350.1	1121	1440	4.2613056326926	1200	1301	1147
AT1G07360.1	1141	1260	2.14044261686356	1125	1226	63
AT1G07360.1	1441	1680	3.02847510123263	1538	1639	108
AT1G07420.1	941	1160	4.04974306225611	1012	1113	522
AT1G07470.1	1201	1520	6.49433053076914	1374	1475	3878
AT1G07480.1	1241	1600	5.48339864731345	1376	1477	1175
AT1G07630.1	541	740	2.19780157696565	582	683	62
AT1G07650.2	3001	3220	3.61224499984839	3074	3175	180
AT1G07670.1	3221	3520	4.17926151233479	3278	3379	277
AT1G07705.2	2081	2300	3.09960135183386	2157	2258	161
AT1G07745.1	1001	1180	3.48581648798171	1041	1142	192
AT1G07750.1	1201	1380	2.19431122911797	1223	1324	83
AT1G07770.1	401	720	4.55624418155049	571	672	851
AT1G07810.1	1401	1500	2.02474812111449	1407	1508	65
AT1G07810.1	3281	3480	2.8730446787806	3332	3433	111
AT1G07820.1	621	720	2.20012426435589	595	696	34
AT1G07830.1	701	840	2.39984137435415	661	762	80
AT1G07840.2	1261	1420	2.71816270638597	1210	1311	87
AT1G07890.3	781	1020	3.92796446191267	861	962	2398
AT1G07910.1	3521	3740	2.66490996401524	3550	3651	174
AT1G07920.1	1541	1780	4.15208710310773	1572	1673	489
AT1G07930.1	1541	1800	3.39511075314	1584	1685	525
AT1G07940.1	1521	1820	4.77154452379096	1599	1700	1541
AT1G07970.1	2221	2420	3.47060315205734	2277	2378	275
AT1G07990.1	2581	2900	3.80958587773247	2708	2809	533
AT1G08010.1	1281	1380	2.29763578817384	1244	1345	38
AT1G08030.1	1621	1840	3.80813130855243	1677	1778	418
AT1G08040.1	1401	1600	3.24231600954427	1447	1548	237
AT1G08060.1	121	280	2.74203304976534	142	243	36
AT1G08060.1	6321	6540	3.70544281484596	6408	6509	507
AT1G08110.4	801	1100	4.58297186939946	928	1029	1538
AT1G08130.1	2461	2700	4.40922114496881	2530	2631	219
AT1G08190.1	3101	3360	5.78551083587674	3214	3315	2575
AT1G08200.1	1321	1680	3.41553623717183	1430	1531	618
AT1G08210.1	1481	1660	3.09248207171242	1517	1618	68
AT1G08220.1	1061	1160	2.18781498746975	1029	1130	54
AT1G08230.2	1161	1460	3.59916344169086	1309	1410	179
AT1G08260.1	2841	3020	2.75277702788909	2884	2985	52
AT1G08260.1	6321	6480	3.23311161809995	6349	6450	487.5
AT1G08270.2	481	700	2.72067793862679	559	660	398.5
AT1G08320.1	1541	1780	3.06890496665757	1570	1671	115
AT1G08360.1	641	940	4.71566115201131	755	856	1406
AT1G08370.1	1201	1460	4.85461341081906	1312	1413	1301
AT1G08390.1	461	600	2.60032337536842	448	549	38
AT1G08410.1	1961	2160	3.14114140764477	1993	2094	135
AT1G08420.1	3601	3720	2.77525421300178	3583	3684	64
AT1G08450.1	1241	1480	5.16162392476773	1318	1419	272
AT1G08460.1	1181	1360	3.55423063190519	1222	1323	183
AT1G08480.1	501	760	3.9826320622563	602	703	265
AT1G08490.1	1581	1760	3.211919679025	1579	1680	140
AT1G08510.1	1701	2040	4.90842332238882	1824	1925	649
AT1G08520.1	1781	1960	2.15567011845172	1793	1894	73
AT1G08520.1	2321	2540	3.53047124484895	2372	2473	174
AT1G08540.1	1761	1980	3.30556527747002	1815	1916	120
AT1G08570.1	1201	1400	4.44484889668626	1221	1322	52
AT1G08580.1	381	640	3.94807472428146	444	545	331
AT1G08600.3	101	300	2.64539788933019	152	253	64
AT1G08600.3	4561	4840	3.8695956124201	4665	4766	770
AT1G08620.1	4001	4280	2.97433743505401	4070	4171	370
AT1G08640.1	861	1260	4.88012618916388	1109	1210	1421
AT1G08650.1	121	260	2.12544859692503	156	257	99
AT1G08660.1	1501	1600	2.70334563434698	1489	1590	35
AT1G08680.4	2181	2400	4.106492275701	2274	2375	756
AT1G08720.1	2801	3080	4.62661993349629	2900	3001	757
AT1G08750.1	1261	1500	3.97481325508974	1310	1411	62
AT1G08760.1	2361	2560	4.18955075482412	2428	2529	122
AT1G08780.1	381	600	3.26325635223597	439	540	199
AT1G08820.1	1421	1700	5.11814020326034	1561	1662	6507
AT1G08830.1	581	860	4.60380679629065	674	775	1742
AT1G08840.2	4041	4320	4.7066507642944	4113	4214	1118
AT1G08880.1	621	740	2.3227664184484	593	694	57
AT1G08890.1	1381	1660	3.30210617632538	1377	1478	177
AT1G08910.1	21	220	2.73096974677169	70	171	44
AT1G08910.1	2681	2780	2.00088030984185	2630	2731	36
AT1G08920.2	1621	1900	3.96373698770153	1718	1819	209
AT1G08930.1	1681	1860	2.21336478701124	1630	1731	195
AT1G08940.1	701	900	3.07307000122361	746	847	163
AT1G08970.4	1281	1580	4.18452109434115	1360	1461	450
AT1G08980.1	1	120	2.41688977188661	9	110	36
AT1G08980.1	1361	1500	3.21853900017016	1350	1451	35
AT1G09000.1	2121	2260	3.07350105833174	2132	2233	239
AT1G09010.1	2861	3020	2.57431084253157	2852	2953	58
AT1G09020.1	2041	2300	2.33742559129595	2100	2201	143.563492063492
AT1G09060.3	101	220	2.03196634438968	88	189	35
AT1G09060.3	2841	3080	3.90350555242195	2910	3011	245
AT1G09100.1	1181	1480	4.89151251939467	1324	1425	240
AT1G09130.3	1021	1320	3.78321603343067	1110	1211	379
AT1G09140.1	921	1260	5.69136105033751	1112	1213	2477
AT1G09150.1	721	1000	4.43677736653101	830	931	1070
AT1G09160.2	1581	1860	5.08644654861945	1719	1820	214
AT1G09200.1	461	600	2.3673188235965	422	523	70
AT1G09210.1	1341	1660	4.90088050365055	1417	1518	1262
AT1G09270.1	1781	2140	3.92230042005424	1926	2027	435
AT1G09280.1	1681	1900	4.48501958416049	1731	1832	233
AT1G09300.1	1441	1620	2.82514796611646	1485	1586	128
AT1G09320.1	1741	2000	4.42284791029983	1796	1897	212
AT1G09330.1	721	980	4.33168856647109	813	914	342
AT1G09390.1	341	440	2.00662643873069	293	394	43
AT1G09390.1	1141	1340	3.34724593400992	1190	1291	106
AT1G09430.1	1441	1820	4.91793806433854	1542	1643	739
AT1G09460.1	1061	1260	3.70095360640137	1111	1212	78
AT1G09490.1	921	1120	2.55029838110277	968	1069	140
AT1G09560.1	741	860	2.08385249206474	710	811	34
AT1G09570.1	1	180	2.4874818013124	94	195	57
AT1G09570.1	3601	3820	3.31270552835325	3635	3736	218
AT1G09575.1	1	120	2.05771605202533	-12	89	44
AT1G09580.1	1	200	2.32070570479257	48	149	41
AT1G09590.1	441	700	3.5883673203558	509	610	1158
AT1G09620.1	1141	1320	2.17595190688772	1186	1287	84
AT1G09620.1	3501	3700	3.11390618193766	3565	3666	68
AT1G09630.1	761	920	2.9415558782222	763	864	67
AT1G09640.1	1481	1780	4.16879275003734	1582	1683	894
AT1G09645.1	581	740	2.54020161527668	577	678	233
AT1G09660.1	1141	1380	4.19372787942878	1212	1313	355
AT1G09690.1	481	720	3.69094597439967	540	641	355
AT1G09730.1	3081	3380	3.63468925017153	3173	3274	164
AT1G09740.1	621	840	4.65268924798725	692	793	667
AT1G09750.1	1	120	2.05513120324049	-20	81	36
AT1G09760.1	861	1180	5.12373584364524	1014	1115	1388
AT1G09770.1	2621	2920	4.04859284769483	2667	2768	542
AT1G09780.1	1701	1900	2.88125878736926	1762	1863	208
AT1G09800.1	1201	1440	3.66397434217191	1264	1365	231
AT1G09820.1	61	160	2.05829130909558	75	176	36
AT1G09830.1	1661	1780	2.62818267926594	1636	1737	115
AT1G09840.1	1601	1880	4.6881128441245	1720	1821	1235
AT1G09850.1	1401	1620	2.83990605797909	1410	1511	110
AT1G09870.1	1541	1680	2.6722345526169	1566	1667	134
AT1G09910.1	1901	2220	5.43405395390661	2082	2183	1119
AT1G09920.1	641	960	4.91201140771992	800	901	1452
AT1G09960.1	1781	1960	2.32322221930155	1794	1895	66
AT1G09980.1	2801	3120	4.33840592540379	2874	2975	387
AT1G10040.1	1521	1680	2.35610616308341	1547	1648	123
AT1G10070.1	1321	1640	4.84044830235664	1436	1537	416
AT1G10090.1	2581	2900	3.63283469879792	2640	2741	603
AT1G10130.1	3201	3460	4.59919797435693	3319	3420	978
AT1G10150.1	101	260	2.81224528335283	125	226	33
AT1G10160.1	1481	1580	2.27556670886188	1477	1578	29
AT1G10200.1	721	820	2.01230204680785	699	800	41
AT1G10210.1	1261	1500	2.58401579252043	1283	1384	140
AT1G10260.1	421	520	2.09908133647547	406	507	25.2380952380952
AT1G10270.1	661	780	2.03688032101536	676	777	66
AT1G10290.1	701	800	2.04261078179128	703	804	91
AT1G10290.1	2901	3300	4.80840189704376	3006	3107	1580
AT1G10310.1	681	900	5.31672949477141	756	857	444
AT1G10390.1	3641	3760	2.30667578001064	3628	3729	233
AT1G10410.1	1741	1980	4.01057349644322	1808	1909	407
AT1G10417.1	1501	1620	2.39533624342047	1450	1551	47
AT1G10430.1	1141	1340	3.22123778391109	1208	1309	351
AT1G10450.1	3761	4020	3.50310728555611	3839	3940	319
AT1G10470.1	961	1180	2.74878372509358	995	1096	110
AT1G10490.1	3061	3400	3.65802402354089	3110	3211	613
AT1G10500.1	621	840	3.8138128447523	670	771	67.5
AT1G10510.1	1901	2140	3.37466118181262	1970	2071	261
AT1G10570.1	1681	1920	4.66209704951714	1789	1890	539
AT1G10580.1	1841	2060	4.23973550240072	1941	2042	1057
AT1G10590.3	561	820	3.33676418261543	610	711	705
AT1G10600.1	901	1020	2.60426987256237	917	1018	179
AT1G10610.1	1541	1840	4.03354029392834	1610	1711	140
AT1G10630.1	601	880	4.57552058154954	679	780	622
AT1G10670.3	1461	1720	3.7869359316247	1556	1657	572
AT1G10700.1	1261	1460	2.27487687186591	1299	1400	81
AT1G10720.1	1461	1580	2.07892191571504	1415	1516	52
AT1G10760.1	661	860	2.6266641001765	690	791	58
AT1G10760.1	4421	4660	3.81959352836678	4494	4595	664
AT1G10830.1	1141	1300	2.94739624371769	1130	1231	40
AT1G10840.1	1161	1480	3.89209917338632	1234	1335	596
AT1G10865.1	301	520	4.15091473810022	385	486	705
AT1G10870.1	2461	2760	4.63650498363741	2535	2636	1551
AT1G10900.1	21	180	2.6391638945296	33	134	38
AT1G10910.1	2021	2200	3.1850462171502	2070	2171	149
AT1G10940.2	1541	1780	3.60488301592594	1613	1714	491
AT1G10950.1	1921	2240	4.66906302336074	2037	2138	673
AT1G10970.1	1401	1540	2.35233425766643	1385	1486	87
AT1G11020.1	1261	1400	2.74986083388731	1266	1367	73
AT1G11060.1	2821	3100	3.01554076448546	2880	2981	609
AT1G11130.1	2641	2840	2.28677539354681	2668	2769	68
AT1G11170.1	1601	1760	2.63795990394935	1610	1711	69
AT1G11180.2	1001	1140	2.24915475460954	1012	1113	41
AT1G11190.1	1121	1240	2.54579834147764	1072	1173	64
AT1G11200.1	981	1120	2.13480288157033	942	1043	113
AT1G11240.1	641	860	3.11087878670212	674	775	158
AT1G11265.1	1901	2020	2.36494878666183	1937	2038	51.9999999999997
AT1G11265.1	2721	2860	2.2786928703888	2782	2883	50.7285714285713
AT1G11280.1	2561	2680	2.26561116378824	2520	2621	82
AT1G11310.1	1941	2180	3.19728214028052	1939	2040	289
AT1G11330.2	2761	2940	2.91217457901261	2805	2906	188
AT1G11350.1	2561	2660	2.0168687433299	2531	2632	137
AT1G11360.1	1061	1260	3.29255019691158	1073	1174	170
AT1G11400.1	801	1040	3.54866980991775	881	982	278
AT1G11420.1	1541	1680	2.44825491025865	1533	1634	36
AT1G11430.1	641	940	4.34287594619627	743	844	312
AT1G11475.1	321	560	4.19752472282925	367	468	691
AT1G11480.1	1861	2160	5.6596110027224	1968	2069	1461
AT1G11530.1	481	600	2.47238711008711	454	555	96
AT1G11580.1	1741	1860	2.43441970655646	1690	1791	453
AT1G11592.1	881	1060	3.21470789244448	927	1028	134
AT1G11600.1	1601	1760	2.70964655905985	1590	1691	48
AT1G11650.2	1241	1560	4.53046633535184	1356	1457	2120
AT1G11660.1	2381	2600	3.6040644455408	2453	2554	169
AT1G11680.1	1601	1800	2.23855187941537	1587	1688	91
AT1G11720.2	3341	3520	2.75409587812525	3332	3433	97
AT1G11750.2	981	1140	2.31553089823732	941	1042	102
AT1G11750.2	1161	1320	3.27820166504297	1174	1275	36
AT1G11755.1	1181	1300	2.23721670409067	1158	1259	38.5
AT1G11780.1	1121	1360	2.88723938450597	1091	1192	76
AT1G11800.1	1421	1580	2.30609136482976	1457	1558	29
AT1G11840.6	1121	1440	4.6892108553733	1169	1270	853
AT1G11860.1	1381	1580	3.18201453837571	1406	1507	161
AT1G11870.2	1601	1760	2.68545445802621	1616	1717	64
AT1G11880.1	501	640	2.41113952500704	524	625	32
AT1G11890.1	761	1080	4.65114853439726	919	1020	783
AT1G11905.1	921	1080	3.45434229013956	978	1079	64
AT1G11910.1	1601	1960	4.17152760133442	1725	1826	940
AT1G11930.1	861	1100	3.46646318998041	930	1031	327
AT1G11940.1	1321	1460	2.94019530567637	1334	1435	49
AT1G11960.1	2501	2640	2.74144574877036	2486	2587	206
AT1G12000.1	1701	2060	4.77677829541874	1835	1936	361
AT1G12050.1	1361	1660	4.67248770428225	1515	1616	353
AT1G12110.1	1961	2120	2.64750386659736	1972	2073	73
AT1G12120.1	1781	1940	2.94789918453794	1776	1877	40
AT1G12140.1	1441	1560	2.87522439034962	1412	1513	41
AT1G12230.2	1321	1700	3.15827809225009	1389	1490	681
AT1G12270.1	1701	1940	4.47762349093814	1780	1881	360
AT1G12310.1	641	760	2.39844842160042	596	697	33
AT1G12350.1	1081	1240	2.09297106274577	1090	1191	113
AT1G12360.1	2241	2540	5.04291254935191	2367	2468	2968
AT1G12390.1	761	940	2.89344062693448	710	811	45.5
AT1G12410.1	821	1060	4.61100318733554	890	991	180
AT1G12430.2	121	240	2.06722070630328	90	191	51
AT1G12430.2	2881	3220	3.52980608339621	2983	3084	756
AT1G12440.1	441	580	2.13219117849193	458	559	98
AT1G12470.1	2961	3220	4.94793653844359	3064	3165	2801.5
AT1G12500.1	1341	1460	2.12761425992925	1290	1391	56
AT1G12520.1	881	1140	3.84899638194558	942	1043	203
AT1G12530.1	561	720	3.23889733957947	612	713	151
AT1G12540.1	781	940	2.20164139960798	790	891	43
AT1G12580.1	1761	1960	4.16567221867549	1830	1931	518
AT1G12650.1	901	1160	3.62147383476994	965	1066	371
AT1G12680.1	1761	1920	3.05943203206045	1797	1898	135
AT1G12760.1	1461	1800	3.69848009930114	1455	1556	142
AT1G12780.1	1221	1440	2.42376736578923	1251	1352	170
AT1G12790.1	901	1080	2.88828142939274	910	1011	56
AT1G12810.2	641	840	3.07009072467135	694	795	916
AT1G12820.1	2081	2220	2.30190542752652	2106	2207	32
AT1G12840.1	1061	1480	4.72707889096609	1307	1408	2425
AT1G12850.1	1441	1560	3.97657323330222	1472	1573	30
AT1G12860.1	741	900	4.03025886942792	748	849	32
AT1G12880.1	861	1000	2.25117940348467	830	931	62
AT1G12930.1	3021	3340	2.63648906974768	3013	3114	619
AT1G12950.1	1641	1820	2.8581556769654	1673	1774	226
AT1G13000.1	1621	1840	2.54921176436558	1670	1771	406
AT1G13020.1	1941	2180	4.13777872039743	2016	2117	477
AT1G13030.1	1921	2180	3.94952410416698	2007	2108	199
AT1G13060.2	961	1260	5.68114375731909	1088	1189	2641
AT1G13120.1	2141	2420	4.42078625309536	2211	2312	405
AT1G13180.1	1641	1900	3.84334290930448	1705	1806	145
AT1G13195.1	1001	1220	3.72289808559796	1050	1151	202
AT1G13210.1	121	300	2.15871338222087	158	259	63
AT1G13220.2	1261	1380	2.1769797446676	1240	1341	70
AT1G13220.2	3361	3580	3.38032582383457	3439	3540	208
AT1G13245.1	401	520	3.10777363843045	373	474	28
AT1G13260.1	81	180	2.04596602077853	125	226	43
AT1G13270.1	1041	1200	2.24904793634602	1061	1162	85
AT1G13280.1	761	900	2.1216872152118	801	902	79
AT1G13280.1	941	1120	2.87213021836049	950	1051	44
AT1G13300.1	1081	1220	2.48635988559918	1097	1198	59
AT1G13320.1	1721	2060	5.58189695630459	1876	1977	3607
AT1G13330.1	881	1000	2.5475866227269	885	986	58
AT1G13340.1	1321	1460	2.82921728615862	1301	1402	58
AT1G13350.2	561	740	2.4018643709513	628	729	178.5
AT1G13350.2	2261	2520	2.84897526835236	2345	2446	322
AT1G13380.1	541	700	2.20276588204251	562	663	89
AT1G13390.1	81	280	2.83567362831338	118	219	36
AT1G13440.1	1221	1420	2.98488918373228	1229	1330	544
AT1G13450.1	1421	1540	2.32223068577636	1384	1485	35
AT1G13460.1	1701	1860	2.68630813374104	1710	1811	65
AT1G13560.1	1321	1660	5.28761741113465	1405	1506	757
AT1G13570.1	1461	1600	2.77498140996572	1495	1596	127
AT1G13640.1	2281	2480	2.76349942929758	2292	2393	96
AT1G13690.1	701	840	2.4792673694714	688	789	492
AT1G13700.1	841	1000	3.37613173396898	872	973	239
AT1G13770.1	1401	1500	2.14062919242696	1350	1451	50
AT1G13790.1	2201	2320	2.01822549384294	2190	2291	137
AT1G13810.1	1041	1180	2.49863930743423	1010	1111	89
AT1G13870.1	981	1140	2.63181649004086	978	1079	49
AT1G13900.1	2181	2340	3.42367177513866	2190	2291	42
AT1G13940.1	461	620	2.72282367733523	476	577	35
AT1G13950.1	541	720	2.93542843096453	547	648	78
AT1G13960.1	1601	1860	3.70009274353278	1658	1759	536
AT1G13970.1	1941	2040	2.19883769335755	1918	2019	37
AT1G13980.1	281	420	2.10620932443014	297	398	40
AT1G13980.1	4641	4820	3.94872689851561	4590	4691	56
AT1G13990.3	921	1080	3.60964184409556	959	1060	228
AT1G14000.1	1541	1800	3.84912881685357	1655	1756	107
AT1G14010.1	641	900	4.19477266540175	735	836	195
AT1G14020.1	1641	1860	3.27233546114792	1650	1751	50
AT1G14210.1	641	880	2.51443450769246	683	784	94
AT1G14230.1	1601	1820	2.61022572545646	1650	1751	161
AT1G14240.1	1561	1680	2.02858832648374	1530	1631	53
AT1G14290.1	961	1200	3.34895781079859	1038	1139	178
AT1G14300.2	1181	1500	3.39996246066357	1312	1413	334
AT1G14320.1	701	960	3.13575265758299	754	855	786
AT1G14340.1	741	1020	4.91657058769502	897	998	586
AT1G14360.1	1121	1300	2.35125473191218	1110	1211	77
AT1G14370.1	1501	1740	4.30478073793084	1562	1663	331
AT1G14380.1	2281	2420	2.65932039338769	2303	2404	61.5
AT1G14400.1	661	980	4.12052235550825	780	881	806
AT1G14450.1	281	520	4.44769559848116	336	437	576
AT1G14510.1	1121	1300	2.6895142549781	1157	1258	67
AT1G14530.1	1001	1160	3.58026481886701	1080	1181	31
AT1G14570.2	1601	1740	2.10604983848054	1590	1691	58
AT1G14610.1	3341	3620	4.94661426430221	3443	3544	1263
AT1G14620.1	821	980	2.79672910033945	863	964	440
AT1G14640.1	501	620	2.00849357457424	470	571	59
AT1G14650.1	2501	2780	3.80538052634485	2629	2730	867
AT1G14660.1	2261	2460	3.04786844440024	2317	2418	222
AT1G14670.1	2061	2160	2.23774782719783	2014	2115	36
AT1G14690.1	2181	2440	2.62965926249434	2213	2314	465
AT1G14710.1	2121	2420	3.49661498321136	2187	2288	382
AT1G14720.1	1081	1340	5.33102494150024	1169	1270	377
AT1G14730.1	861	960	2.27477965316039	820	921	30
AT1G14740.1	2261	2440	2.90332563467775	2250	2351	154
AT1G14780.1	1881	2160	2.67990837309041	1895	1996	99
AT1G14790.1	3661	3800	2.34483768469464	3667	3768	36.5
AT1G14810.1	1081	1440	4.93127461194038	1159	1260	421
AT1G14820.3	861	1040	2.23707322933239	857	958	105
AT1G14830.1	1961	2320	5.8838580083869	2139	2240	1589
AT1G14850.1	21	180	2.30074271766689	34	135	32
AT1G14850.1	4381	4600	4.03599227746537	4487	4588	1142
AT1G14870.1	561	720	2.73317851839028	543	644	41
AT1G14890.1	841	940	2.08140388220204	824	925	38
AT1G14900.1	841	940	2.01269241360316	790	891	46
AT1G14910.1	2181	2400	3.4361464985185	2225	2326	135
AT1G14920.1	941	1060	2.21350730793526	910	1011	45
AT1G14980.1	381	680	4.89558853835116	445	546	491
AT1G14990.2	541	800	4.23038190989089	608	709	339
AT1G15020.2	1621	1860	2.85735534748114	1635	1736	161
AT1G15030.1	1421	1640	2.96311292292341	1438	1539	114.5
AT1G15060.1	2141	2300	2.55978205535663	2135	2236	96
AT1G15110.2	1601	1800	2.80817230273021	1647	1748	85
AT1G15120.2	401	740	3.97950033538257	521	622	1915
AT1G15130.1	2581	2820	4.07176861087933	2680	2781	625
AT1G15140.1	1081	1280	3.17818337049961	1149	1250	267
AT1G15170.1	1541	1700	3.27700254167515	1564	1665	96
AT1G15175.1	581	700	2.13790902938169	626	727	55
AT1G15200.3	1601	1740	2.39728414339945	1558	1659	229
AT1G15215.2	941	1080	2.17968142740948	931	1032	189
AT1G15240.2	281	620	2.50693068716515	307	408	58
AT1G15240.2	3261	3400	2.53138334191465	3293	3394	164
AT1G15250.1	401	540	2.65631862182345	443	544	68
AT1G15270.1	261	460	4.53808697805712	333	434	2324
AT1G15280.2	2021	2300	4.07660995466696	2113	2214	903
AT1G15290.1	501	640	3.99142594415236	490	591	30
AT1G15290.1	2001	2120	2.1413349052087	2033	2134	46
AT1G15300.1	1841	2000	2.51019480583619	1854	1955	32
AT1G15310.1	1521	1700	2.63134497946064	1550	1651	152
AT1G15340.1	1461	1580	2.42603348025633	1415	1516	108
AT1G15350.2	801	940	2.46143406136716	813	914	66
AT1G15370.1	541	700	2.10946682043495	530	631	83
AT1G15380.1	801	960	2.58796506467879	758	859	112
AT1G15400.3	481	680	6.09484974676409	520	621	52
AT1G15410.1	2201	2300	2.26231374836187	2178	2279	29.5
AT1G15420.1	921	1100	3.24974384901323	938	1039	185
AT1G15430.1	1001	1120	2.62470562602077	991	1092	30
AT1G15440.1	2681	2840	2.65260167475123	2715	2816	108
AT1G15470.1	1241	1400	3.07867355672038	1280	1381	110
AT1G15490.1	2561	2660	2.30859121895374	2514	2615	28
AT1G15500.1	1961	2160	3.13622609775764	1963	2064	180
AT1G15510.1	701	860	2.59117829689518	705	806	31
AT1G15690.1	2481	2760	3.96044909599184	2570	2671	1394
AT1G15720.1	1321	1460	2.62615436729749	1313	1414	173
AT1G15730.1	1321	1520	4.66360094234839	1386	1487	457
AT1G15740.1	1821	2280	4.72798105301164	2005	2106	2293
AT1G15750.1	3481	3820	5.11517613032829	3594	3695	1172
AT1G15780.1	381	540	2.23688642653263	421	522	66
AT1G15780.1	4141	4280	2.36607800894533	4090	4191	141
AT1G15790.1	581	760	3.16118073852243	631	732	114
AT1G15800.1	781	900	2.07358606953087	750	851	202
AT1G15860.3	781	1100	4.91622992363804	858	959	431
AT1G15880.1	861	1080	3.33055251253529	948	1049	325
AT1G15910.1	2221	2440	4.14632956679444	2288	2389	357
AT1G15930.2	461	820	4.63729655661556	608	709	2225
AT1G15940.1	3041	3280	3.25843043312934	3086	3187	296
AT1G15950.1	1121	1400	4.39559014057459	1209	1310	480
AT1G15970.1	1361	1640	3.51178794092735	1416	1517	161
AT1G16020.1	1861	2080	2.7025257548352	1901	2002	127
AT1G16040.1	701	840	2.72732188648204	731	832	54
AT1G16080.1	1061	1260	3.03569118091836	1090	1191	103
AT1G16180.1	1281	1600	4.81885041298628	1400	1501	824
AT1G16190.1	1141	1420	4.14147360665266	1222	1323	686
AT1G16210.1	761	1020	4.4533086762359	884	985	1131
AT1G16225.1	101	240	2.41017838769497	104	205	30
AT1G16240.1	841	1080	3.19313755999884	925	1026	253
AT1G16250.1	1661	1820	2.70521777227172	1675	1776	69
AT1G16270.1	3741	3940	4.13395759057365	3808	3909	285.25
AT1G16300.1	1481	1600	2.60013985877973	1450	1551	78
AT1G16310.1	1261	1380	2.26719885221955	1250	1351	56
AT1G16340.4	1121	1280	3.41203884976643	1130	1231	57
AT1G16350.1	1481	1640	2.97724137863574	1543	1644	95
AT1G16370.1	1241	1360	2.2131396921871	1230	1331	46
AT1G16460.2	1081	1360	5.05445147622285	1203	1304	3603
AT1G16470.1	781	1040	4.69756019345305	843	944	524
AT1G16520.1	1181	1280	2.38856528791765	1130	1231	32
AT1G16540.1	2581	2720	2.08450313053474	2566	2667	258
AT1G16560.1	1121	1440	4.39789729402405	1295	1396	278
AT1G16570.2	1541	1720	3.4578213160015	1584	1685	334
AT1G16610.3	1421	1520	2.25578912633261	1398	1499	93
AT1G16620.1	921	1020	2.38838892779024	914	1015	24.4
AT1G16670.1	1581	1700	2.18053047105075	1573	1674	56
AT1G16680.1	1961	2140	3.99355149469954	2003	2104	130
AT1G16700.1	761	1060	5.21588246160967	914	1015	725
AT1G16710.1	961	1100	2.17997470460414	981	1082	38
AT1G16710.1	5701	5940	3.27321024753699	5815	5916	618
AT1G16720.1	1821	2080	3.07314301407594	1872	1973	173
AT1G16740.1	381	580	3.40351461769178	430	531	309
AT1G16770.1	1121	1220	2.54256760776422	1147	1248	26.5
AT1G16800.1	1381	1520	2.75127574477318	1403	1504	30
AT1G16810.1	521	720	2.93536067696184	547	648	174
AT1G16840.4	781	920	2.81352883409899	770	871	58
AT1G16850.1	541	680	2.16390007065638	491	592	43
AT1G16880.1	1081	1240	2.58614050639507	1089	1190	84
AT1G16890.3	581	1000	6.02347306635249	708	809	7469
AT1G16900.1	1781	2080	4.12132034109679	1925	2026	545
AT1G16920.1	661	900	3.14757643865437	733	834	141
AT1G16970.1	1961	2260	3.87737023625482	2044	2145	336
AT1G17110.2	3001	3380	5.59956411664257	3171	3272	6101
AT1G17130.2	1001	1340	4.03631215090016	1090	1191	334
AT1G17140.1	1361	1480	2.45433982407034	1343	1444	32.5
AT1G17210.1	3021	3340	4.35531481795081	3144	3245	1044
AT1G17220.1	861	1080	2.40191277871878	940	1041	62
AT1G17230.1	3461	3560	2.07835776185924	3410	3511	77
AT1G17280.1	901	1120	4.73121509261057	976	1077	546
AT1G17290.1	1801	2060	3.54378449150566	1889	1990	456
AT1G17330.1	701	960	3.6922513760552	759	860	245
AT1G17340.1	2881	2980	2.6330341864494	2830	2931	41
AT1G17370.1	1441	1760	4.16644311805432	1588	1689	243
AT1G17430.1	581	740	2.44952089057346	599	700	58
AT1G17430.1	861	980	2.13426034760252	862	963	38
AT1G17440.1	381	480	2.08155651781479	373	474	76
AT1G17440.1	2181	2480	3.38254085977179	2241	2342	424
AT1G17450.2	81	200	3.47769742522252	107	208	28
AT1G17450.2	5601	5880	3.30226771530341	5643	5744	319
AT1G17455.1	681	780	2.92504599587479	670	771	24
AT1G17460.2	2121	2220	2.26876913198459	2080	2181	69
AT1G17470.1	1301	1560	4.16915552202473	1380	1481	424
AT1G17500.1	961	1080	2.30890534117797	930	1031	28
AT1G17500.1	3721	3940	2.84987543163591	3777	3878	346
AT1G17520.1	1081	1360	4.05746482494712	1169	1270	642
AT1G17550.1	2121	2440	4.72221287453791	2214	2315	678
AT1G17580.1	401	500	2.00946032924907	355	456	34
AT1G17580.1	4701	4940	4.12845761092914	4786	4887	1851
AT1G17590.1	1221	1440	4.36782195446699	1306	1407	1083
AT1G17680.1	2981	3160	3.37132554060873	3037	3138	392
AT1G17690.1	2341	2560	3.86881692824536	2425	2526	358
AT1G17720.1	2061	2220	2.11948222373216	2072	2173	229
AT1G17720.1	2281	2480	2.64258410388693	2330	2431	63
AT1G17730.1	661	880	4.02189694375573	748	849	354
AT1G17750.1	3241	3360	2.4193586564212	3227	3328	112
AT1G17760.1	2521	2640	2.42636398646572	2510	2611	64
AT1G17780.2	1021	1240	2.12321983646063	1050	1151	55
AT1G17810.1	521	640	2.26231556124812	490	591	45
AT1G17820.1	2741	2840	2.31018740194782	2690	2791	117
AT1G17840.1	1101	1260	2.25034938587194	1095	1196	67
AT1G17850.2	1641	1800	2.6574650354729	1675	1776	36.5
AT1G17880.1	541	760	3.27941986681059	592	693	233
AT1G17890.1	1141	1340	4.65718899677664	1192	1293	63
AT1G17930.1	1781	1880	2.01277688459985	1738	1839	69
AT1G17950.1	941	1060	2.27636953014257	910	1011	32
AT1G18030.1	1201	1420	3.54579073807564	1154	1255	110
AT1G18040.1	1461	1620	3.11068978410758	1477	1578	120.5
AT1G18060.1	881	1000	2.22015658427553	859	960	40
AT1G18070.3	1761	2100	4.86446951670794	1957	2058	5272
AT1G18080.1	1081	1340	3.48880218591522	1157	1258	694
AT1G18150.2	1941	2080	2.44582458795311	1920	2021	46
AT1G18160.1	3321	3500	3.42692360183897	3354	3455	174
AT1G18210.1	641	840	2.42836763695129	670	771	145
AT1G18260.1	2081	2320	4.76176443354373	2179	2280	660
AT1G18270.3	441	560	2.07675915860835	470	571	47
AT1G18270.3	4181	4500	4.34030753216562	4274	4375	801
AT1G18330.2	1521	1620	2.01002316746586	1470	1571	38
AT1G18450.1	1361	1620	5.08775640832773	1484	1585	964
AT1G18470.1	1561	1800	3.65480479010355	1637	1738	346
AT1G18500.1	1761	2040	4.14214611963849	1919	2020	3176
AT1G18540.1	621	860	3.74149002989872	701	802	896
AT1G18570.1	1501	1620	2.03331124010061	1470	1571	60
AT1G18590.1	181	280	2.04805606634886	165	266	31
AT1G18600.1	1181	1440	5.29747700983814	1300	1401	577
AT1G18630.1	461	740	3.06965445943292	570	671	208
AT1G18640.2	961	1180	3.57051155115715	1010	1111	213
AT1G18660.4	1821	2080	3.42720043862563	1891	1992	249
AT1G18680.1	641	780	2.4768101751775	617	718	84
AT1G18690.1	2141	2260	2.11116084271863	2138	2239	62
AT1G18700.4	2141	2360	2.40658231410745	2170	2271	162
AT1G18720.1	641	900	4.62555083201547	721	822	811
AT1G18750.1	301	420	2.11014401300756	299	400	38
AT1G18800.1	841	1240	4.2621610972292	922	1023	697
AT1G18850.1	41	140	2.88933034948527	31	132	28
AT1G18880.1	1761	1940	2.80459302582055	1793	1894	79.5
AT1G18890.1	1841	2140	2.42964197489389	2010	2111	79.5
AT1G18900.3	2961	3140	3.58917150962715	3017	3118	47
AT1G19000.1	1141	1320	2.7357122878374	1135	1236	81
AT1G19080.1	761	920	3.22939503995596	764	865	74
AT1G19100.1	2381	2580	2.51167805431756	2392	2493	116
AT1G19110.1	2361	2540	3.6062429126416	2418	2519	332
AT1G19120.1	561	760	2.49758584041456	573	674	139
AT1G19130.1	661	840	3.75132060882253	713	814	181
AT1G19140.2	1001	1240	2.73473546850447	1031	1132	208
AT1G19220.1	3521	3880	3.64545288873364	3629	3730	530
AT1G19230.2	761	920	2.97482278059827	770	871	34
AT1G19240.1	421	600	2.58670662973375	439	540	110
AT1G19270.1	2141	2340	2.26753044231822	2150	2251	137
AT1G19310.1	861	1040	2.84366502929025	845	946	89
AT1G19330.3	1081	1240	3.18928858255835	1116	1217	132
AT1G19350.3	1321	1460	3.15841571674139	1309	1410	33
AT1G19370.1	1961	2160	3.35610716012281	1990	2091	63
AT1G19400.1	1441	1660	4.03157603647863	1518	1619	368
AT1G19430.1	2561	2760	4.51118998897952	2608	2709	311
AT1G19485.1	2441	2580	2.20729623481024	2448	2549	117
AT1G19540.1	941	1060	2.24577866372679	890	991	38
AT1G19570.1	801	900	2.04095245975829	750	851	377
AT1G19580.1	1061	1360	4.11012982136098	1220	1321	397
AT1G19600.1	1121	1320	2.999560580956	1167	1268	63
AT1G19660.1	1101	1400	5.89424624786913	1231	1332	1307
AT1G19680.1	1661	1800	2.39225172911977	1642	1743	151
AT1G19700.1	1821	2020	3.24822461890327	1875	1976	76
AT1G19710.1	1541	1680	2.1842832989663	1530	1631	61
AT1G19730.1	461	700	3.17928939644447	421	522	128
AT1G19740.1	1021	1120	4.84031208971066	975	1076	26
AT1G19780.1	881	1000	3.37838942541311	855	956	30
AT1G19800.2	1321	1440	2.43964305194331	1311	1412	32
AT1G19835.1	3261	3440	3.1470157459195	3250	3351	63
AT1G19850.1	3201	3360	2.44889738976008	3230	3331	167
AT1G19860.1	1681	1780	2.06335493120071	1651	1752	38
AT1G19870.1	1	180	2.88605471011108	86	187	49
AT1G19870.1	2661	2940	3.74229636616774	2722	2823	314
AT1G19880.1	1901	2100	2.49864648819015	1887	1988	125
AT1G19910.1	601	840	2.72448752792185	633	734	260
AT1G19920.1	1601	1800	3.57224939000271	1640	1741	129
AT1G20010.1	1361	1580	2.68718551688336	1393	1494	170
AT1G20020.1	861	960	2.46466826700344	810	911	30
AT1G20050.1	821	960	2.77014950920768	790	891	56
AT1G20090.1	921	1200	5.12488588394546	1060	1161	1411
AT1G20100.1	1041	1280	3.48623108399605	1079	1180	71
AT1G20110.1	1821	2120	5.05122056898677	1949	2050	1003
AT1G20200.1	1461	1800	4.4614665892873	1541	1642	864
AT1G20225.1	701	920	3.13415413983035	711	812	165
AT1G20260.1	1541	1900	5.40481904021335	1651	1752	2789
AT1G20270.1	1101	1320	3.75141936296375	1150	1251	158
AT1G20390.1	2241	2340	3.13784503044839	2253	2354	29
AT1G20390.1	5641	5740	2.01048148386832	5603	5704	51
AT1G20430.1	401	620	4.97336334079281	485	586	164
AT1G20510.1	1661	1840	2.74288051359081	1681	1782	333
AT1G20540.1	1161	1260	2.02195573473869	1120	1221	106
AT1G20560.1	1741	2000	3.40136814716072	1790	1891	133
AT1G20575.1	861	1020	3.19485475995592	874	975	118
AT1G20580.1	421	760	4.65720168317353	589	690	633
AT1G20620.1	1721	1880	2.57985070639765	1670	1771	624
AT1G20630.1	1741	1900	2.45763237420042	1730	1831	56
AT1G20670.1	2141	2380	3.7425223353789	2210	2311	164
AT1G20693.1	701	940	3.8556597831089	736	837	212
AT1G20696.2	701	920	4.00690421242417	762	863	525
AT1G20700.1	1	220	4.72838645526962	39	140	101
AT1G20720.1	61	180	2.42363948461098	32	133	32
AT1G20760.1	641	740	2.04584324357171	614	715	57
AT1G20760.1	3241	3420	3.06451305523025	3277	3378	291
AT1G20770.1	881	1060	3.48752112145051	907	1008	223
AT1G20810.1	721	900	3.56989336342053	768	869	168
AT1G20816.1	501	720	2.96517328394076	515	616	128
AT1G20830.1	981	1200	2.73056234685157	1030	1131	125
AT1G20840.1	2221	2440	2.73168507495517	2281	2382	252
AT1G20880.1	1821	2080	3.64687890064647	1904	2005	248
AT1G20890.1	681	960	4.28205205417975	770	871	206
AT1G20900.1	1281	1500	2.85173444282874	1332	1433	144
AT1G20910.1	1401	1620	4.09460414898766	1488	1589	939
AT1G20920.1	361	1000	2.32425574898434	856	957	328
AT1G20920.1	1041	1140	2.00155859746879	1051	1152	221
AT1G20950.1	1861	2140	3.09939785751666	1903	2004	251
AT1G20960.1	221	740	2.45921264440283	401	502	89
AT1G20960.1	1241	1480	2.32216006644242	1358	1459	136
AT1G20960.1	6781	7000	4.21140836251627	6868	6969	4126
AT1G20970.1	1	180	3.04385581539627	59	160	84
AT1G20970.1	321	540	2.40657793173742	301	402	109
AT1G20970.1	4541	4660	2.39375723291001	4490	4591	158
AT1G20980.1	641	840	2.09669423507063	687	788	179
AT1G20980.1	3721	3900	2.14738690379796	3681	3782	149
AT1G21000.1	1141	1280	3.23073439147678	1159	1260	66
AT1G21065.1	621	740	2.15358545294804	606	707	44
AT1G21080.3	221	340	2.41687692502266	272	373	55
AT1G21110.1	1221	1360	2.6273626441308	1210	1311	34
AT1G21170.1	3261	3500	2.56269051139315	3263	3364	315
AT1G21190.1	441	640	3.53602080918298	455	556	78
AT1G21380.1	1741	1940	3.00926416078912	1777	1878	203
AT1G21400.1	1501	1680	2.20972294787419	1459	1560	163
AT1G21450.1	1981	2240	3.85671605328784	2035	2136	290
AT1G21480.1	1481	1580	2.1475443365265	1434	1535	38
AT1G21560.2	701	820	2.08639066531547	712	813	54
AT1G21580.1	1361	1520	2.28633942701885	1369	1470	60
AT1G21590.1	541	640	2.01407701395873	554	655	28
AT1G21600.1	1101	1360	3.93996824521057	1216	1317	407
AT1G21610.3	2301	2500	2.63090698854043	2308	2409	148
AT1G21630.2	961	1120	2.18374768466023	1000	1101	105
AT1G21640.2	3261	3460	4.21493638143057	3336	3437	971
AT1G21650.3	5301	5520	2.84553314148569	5403	5504	256
AT1G21660.1	1761	2020	3.83198604552302	1870	1971	417
AT1G21680.1	2141	2320	2.94647132566768	2142	2243	66
AT1G21690.3	941	1220	3.58006269996759	1030	1131	411
AT1G21700.1	2601	2720	2.35743111134519	2605	2706	43
AT1G21720.1	641	900	4.14246362123486	759	860	652
AT1G21730.1	3001	3260	3.8901986961786	3112	3213	692
AT1G21740.1	201	340	2.33952851264275	249	350	40
AT1G21750.1	1561	1880	3.72176903440181	1616	1717	684
AT1G21760.1	1101	1300	3.02393078738788	1160	1261	103.5
AT1G21780.1	1261	1460	3.07005833031071	1300	1401	117
AT1G21790.1	1061	1220	2.66379854490704	1111	1212	111
AT1G21900.1	721	1080	4.06246497391139	800	901	417
AT1G21930.1	381	500	2.18840981581636	330	431	54
AT1G21945.1	1701	1900	2.68134019473188	1739	1840	175
AT1G21945.1	2141	2260	2.17017747434409	2177	2278	47.2857142857141
AT1G21980.1	601	740	2.03761054235647	669	770	53
AT1G21980.1	2661	2920	2.27843314945649	2629	2730	97
AT1G22020.1	821	960	2.29942877772707	841	942	74
AT1G22020.1	2201	2340	2.33699167066574	2176	2277	56
AT1G22040.1	1661	1820	2.19287783031761	1670	1771	55
AT1G22050.1	701	880	3.5215674548552	733	834	35
AT1G22070.1	1581	1740	3.09218924879487	1599	1700	65
AT1G22180.2	1161	1280	2.19117446451934	1155	1256	169
AT1G22200.1	1281	1600	5.31131942204885	1417	1518	6015
AT1G22280.3	1341	1480	2.86600534422257	1290	1391	109
AT1G22300.1	881	1240	3.68649846262288	1044	1145	1927
AT1G22310.2	1741	1840	2.19911068159838	1694	1795	39
AT1G22410.1	1721	1900	2.37360641471716	1728	1829	223
AT1G22450.1	821	1140	3.43491696111799	901	1002	792
AT1G22460.1	1721	1840	3.03052768126093	1675	1776	33
AT1G22480.1	781	920	2.77575544636029	776	877	31
AT1G22500.1	1241	1420	3.4502909829907	1278	1379	192
AT1G22510.2	821	1020	3.3534570860187	893	994	401
AT1G22520.2	441	640	3.12554883242974	497	598	90
AT1G22590.2	441	540	7.15987133677839	434	535	30
AT1G22620.1	2781	3100	4.76078673333669	2940	3041	1221
AT1G22660.1	1761	2000	3.23421264545596	1817	1918	137
AT1G22740.1	781	960	4.02533670167428	853	954	172
AT1G22750.4	861	1000	3.56419629079556	925	1026	58
AT1G22770.1	3801	4120	5.5746371358367	3945	4046	4075
AT1G22780.1	541	760	3.28732438869209	569	670	154
AT1G22790.1	961	1180	3.68096581893601	1046	1147	92
AT1G22840.1	421	720	4.31907015131659	485	586	694
AT1G22850.1	1061	1260	3.05394753417029	1065	1166	90
AT1G22860.1	3061	3240	2.75841915544213	3101	3202	367
AT1G22910.3	1301	1460	3.21236395946009	1348	1449	228
AT1G22920.1	1181	1380	3.81529442643028	1247	1348	418
AT1G22930.1	3741	3840	2.01615385581283	3699	3800	115
AT1G22950.1	1221	1480	4.30542835864132	1336	1437	297
AT1G23010.1	481	640	2.34445522322422	503	604	45
AT1G23020.2	2121	2220	2.19258301986987	2099	2200	34
AT1G23140.1	541	640	2.13674159953076	513	614	64
AT1G23170.2	2101	2300	3.35732172508197	2123	2224	78
AT1G23180.1	241	400	3.53299319197819	264	365	35
AT1G23190.1	1781	2100	5.18975228818586	1925	2026	1257
AT1G23220.1	601	820	3.52903788633897	635	736	155
AT1G23260.1	561	800	4.95023527718603	608	709	389
AT1G23290.1	401	600	2.98718854079163	418	519	238
AT1G23310.1	1681	2000	3.21517409055381	1781	1882	347
AT1G23330.1	1401	1620	3.37223024959658	1453	1554	148
AT1G23360.1	861	1040	3.42860969956073	890	991	213
AT1G23380.2	981	1120	2.12234816805249	988	1089	86
AT1G23380.2	1121	1300	3.17655506629176	1162	1263	103
AT1G23400.1	1661	1820	2.46653567290353	1693	1794	177
AT1G23440.1	861	1000	2.67986293808845	890	991	35
AT1G23490.1	661	980	4.99599300892621	803	904	3260
AT1G23780.1	1561	1740	2.21686936436674	1566	1667	66
AT1G23790.1	141	280	2.77539938365589	130	231	27
AT1G23800.1	1641	1860	2.65720895788457	1671	1772	141
AT1G23820.1	1161	1400	3.24963267256239	1169	1270	241
AT1G23860.1	681	1020	4.16080911235878	780	881	1796
AT1G23860.1	1201	1360	2.98178860449689	1232	1333	175
AT1G23870.1	2841	2960	2.37599451521953	2817	2918	284
AT1G23900.1	2841	3140	4.40413259132094	2990	3091	1938
AT1G23950.2	1081	1340	4.87018698730074	1180	1281	502
AT1G23960.1	1001	1240	3.07329360157441	1058	1159	187
AT1G23970.2	1101	1280	3.33456898990846	1135	1236	255
AT1G24040.1	1241	1380	2.99569489293494	1285	1386	72
AT1G24050.1	701	1020	5.1007315851823	809	910	4865
AT1G24070.1	1721	1840	2.48908301101365	1686	1787	32
AT1G24120.1	1421	1660	3.65580735871999	1494	1595	90
AT1G24150.1	41	180	2.44301021631488	51	152	32
AT1G24150.1	221	340	2.4367390952865	193	294	26
AT1G24150.1	581	760	2.38952303785403	622	723	45
AT1G24160.1	1861	2020	2.81734733838487	1877	1978	126
AT1G24180.1	1	100	2.53861390160075	21	122	37
AT1G24180.1	1261	1540	3.45286444650717	1403	1504	316
AT1G24190.1	4161	4260	2.07398146476917	4128	4229	254
AT1G24265.3	1221	1380	2.2884160989807	1219	1320	133
AT1G24267.2	1301	1640	4.62784543413667	1439	1540	1311
AT1G24280.1	1841	2040	3.00736518745787	1899	2000	114
AT1G24310.1	1301	1480	3.50659903143759	1342	1443	363
AT1G24340.1	2261	2440	3.09937155163121	2287	2388	99
AT1G24360.1	1101	1380	4.7425454111766	1241	1342	1068
AT1G24440.1	1101	1260	3.26793400188257	1115	1216	76
AT1G24450.1	641	780	2.61467705440483	636	737	32
AT1G24460.1	21	420	3.06435697290121	96	197	87
AT1G24460.1	5421	5640	2.65228911806409	5457	5558	516
AT1G24490.1	1741	1920	3.45915017685813	1786	1887	146
AT1G24510.1	1641	1960	4.08642726622448	1735	1836	861
AT1G24520.1	301	540	3.1060032553653	344	445	83
AT1G24560.1	2321	2500	3.43777872097169	2376	2477	113
AT1G24706.2	321	440	2.19915798980561	316	417	28
AT1G24706.2	521	660	2.04387046367563	549	650	51
AT1G24706.2	701	880	2.27700861094579	746	847	47
AT1G24706.2	5521	5960	5.23174727607963	5740	5841	4563
AT1G24793.1	941	1220	5.08497090200137	1062	1163	344.649999999994
AT1G24880.1	1181	1420	4.4968439837089	1288	1389	278.199999999993
AT1G25025.1	41	180	2.47684288984968	40	141	28.4166666666666
AT1G25054.1	1121	1420	5.494887321164	1245	1346	344.649999999994
AT1G25098.1	581	720	2.3763370073915	618	719	412.25
AT1G25112.1	41	180	2.47684288984968	40	141	28.4166666666666
AT1G25145.1	921	1220	5.42011892155658	1043	1144	344.649999999994
AT1G25175.1	501	680	3.1246889258592	537	638	984
AT1G25180.1	41	180	2.47684288984968	40	141	28.4166666666666
AT1G25210.1	21	140	4.26734533052784	8	109	27
AT1G25210.1	1061	1340	4.89011347100239	1178	1279	344.649999999994
AT1G25220.2	941	1220	3.80985920266754	1040	1141	190
AT1G25250.1	1061	1180	2.37867946993688	1080	1181	92
AT1G25260.1	741	1000	5.03016718074585	859	960	1207
AT1G25280.1	1901	2100	3.77680415542	1955	2056	156
AT1G25350.2	2361	2600	3.65858804067828	2462	2563	583
AT1G25380.1	1381	1520	2.60896543848052	1378	1479	223
AT1G25390.1	1961	2120	3.57934492739192	2004	2105	101
AT1G25420.1	981	1300	4.46193753097053	1134	1235	707
AT1G25490.1	1861	2100	3.47319877402079	1871	1972	114
AT1G25520.1	801	1180	5.44839746643904	933	1034	579
AT1G25530.1	1281	1580	4.15383340486337	1363	1464	308
AT1G25540.1	2721	3040	4.78425260697789	2820	2921	1158
AT1G25550.1	1221	1380	3.03388045310639	1262	1363	67
AT1G25570.1	2121	2300	3.34360099237657	2205	2306	94
AT1G25580.1	1621	1900	3.51421509379698	1711	1812	395
AT1G25682.1	941	1240	4.73810911574878	1034	1135	415
AT1G26110.1	2061	2320	3.46702178345966	2187	2288	776
AT1G26120.1	1521	1760	4.77671745445765	1623	1724	1005
AT1G26150.1	361	460	2.00911689540373	333	434	33
AT1G26150.1	2601	2860	4.20402592111321	2717	2818	233
AT1G26190.1	321	440	2.12830571885236	333	434	29
AT1G26190.1	2321	2420	2.27327365575884	2293	2394	35
AT1G26300.1	981	1080	2.02710400045744	938	1039	28
AT1G26340.1	441	680	3.07755719414217	496	597	176
AT1G26370.1	2481	2700	3.67649885205374	2532	2633	249
AT1G26440.3	1281	1460	2.86300280177469	1290	1391	62
AT1G26460.1	2101	2260	2.33873517155648	2093	2194	46
AT1G26520.1	1441	1620	3.33619033556761	1468	1569	42
AT1G26550.1	481	720	4.13451222761937	589	690	1229
AT1G26580.1	2521	2740	2.3080285495159	2535	2636	285
AT1G26630.1	581	880	4.51625298071964	692	793	1590
AT1G26640.1	1101	1360	4.10528096972293	1188	1289	249
AT1G26650.1	1321	1440	2.49883641814301	1300	1401	28
AT1G26660.2	621	760	2.54041330319301	599	700	39
AT1G26665.2	681	780	2.02671794790847	662	763	37
AT1G26670.1	781	1080	4.97631842936795	877	978	481
AT1G26690.1	781	880	4.4758414242929	740	841	23
AT1G26730.1	301	620	2.29020626824994	333	434	95
AT1G26740.1	441	740	3.97110535037877	541	642	441
AT1G26750.1	641	800	2.99998363724797	630	731	56
AT1G26850.1	2141	2420	3.97763160486082	2236	2337	687
AT1G26880.1	361	640	4.11437815288569	430	531	1028
AT1G26940.1	741	920	3.69650736032123	800	901	324
AT1G27000.1	1021	1340	4.6085718761115	1184	1285	1351
AT1G27020.1	961	1260	3.90245787017903	1057	1158	1433
AT1G27030.1	1001	1240	3.44971827513891	1108	1209	426
AT1G27070.1	1901	2100	3.96144074476806	1972	2073	647
AT1G27090.1	1461	1560	2.19917686895495	1440	1541	99
AT1G27100.1	1781	2080	4.73114669680254	1871	1972	869
AT1G27130.1	781	1020	2.83829422898288	813	914	163
AT1G27150.1	1441	1740	4.0709387511761	1565	1666	292
AT1G27200.1	1741	1860	2.0547896340149	1721	1822	68
AT1G27290.1	821	1000	2.65489101585535	850	951	36
AT1G27310.1	441	760	4.750809144386	541	642	1575
AT1G27320.1	1	160	2.63733442606867	36	137	93
AT1G27320.1	3181	3560	4.66165798492997	3306	3407	1638
AT1G27350.1	261	480	3.23232036573335	341	442	238
AT1G27360.1	1281	1500	3.57322212222531	1302	1403	151
AT1G27370.1	2561	2720	2.6433163645851	2564	2665	211
AT1G27390.1	801	1100	3.42561841986835	905	1006	247
AT1G27400.1	521	840	4.72520539012063	598	699	1027
AT1G27430.1	581	700	2.156344618417	566	667	38
AT1G27430.1	4401	4600	3.49243531045782	4477	4578	523
AT1G27435.1	501	680	2.67440554295971	536	637	46
AT1G27450.3	1041	1280	3.54272556729929	1138	1239	595
AT1G27470.1	2581	2760	3.04124036798968	2585	2686	167
AT1G27500.1	2141	2260	2.7264697622939	2110	2211	27
AT1G27510.1	1981	2220	3.42297976269962	2082	2183	451
AT1G27520.1	1701	2120	5.57167679743269	1912	2013	1904
AT1G27530.1	521	760	5.01659048628279	623	724	1036
AT1G27540.1	1381	1540	3.91209321770055	1390	1491	32
AT1G27595.1	1081	1280	2.57156892171432	1110	1211	155
AT1G27595.1	3041	3320	4.92424171066918	3189	3290	3132
AT1G27600.1	1601	1740	4.58402077030701	1658	1759	41
AT1G27630.1	1221	1500	4.6944011345152	1299	1400	462
AT1G27660.1	1641	1820	2.63803835827936	1670	1771	133
AT1G27680.1	1841	2040	4.29110749335123	1904	2005	84
AT1G27750.1	1361	1500	2.03948695004224	1379	1480	58
AT1G27750.1	1581	1680	2.03145688612038	1588	1689	50
AT1G27750.1	3261	3460	3.38305647483452	3275	3376	94
AT1G27752.1	2661	2920	4.14302225591598	2792	2893	514
AT1G27760.3	1581	1920	4.73132828451798	1666	1767	213
AT1G27770.1	3281	3480	2.54801206084126	3283	3384	244
AT1G27840.3	1421	1780	4.29880398883668	1443	1544	332
AT1G27850.1	4081	4280	3.07870107068428	4150	4251	374
AT1G27900.1	2221	2480	2.94921876256777	2290	2391	242
AT1G27910.1	2621	2860	3.14701081138578	2693	2794	153
AT1G27930.1	1221	1380	2.91106746265008	1235	1336	46
AT1G27960.1	1741	1920	2.79414223187593	1731	1832	118
AT1G27980.1	1621	1860	4.6377288320201	1709	1810	679
AT1G27990.1	261	440	2.25363424298463	291	392	32
AT1G28050.1	1481	1680	4.07197707157211	1566	1667	194
AT1G28060.1	621	740	2.06056252928975	642	743	87
AT1G28060.1	2321	2600	3.00997580374296	2341	2442	238
AT1G28090.1	1761	1860	2.14355572126122	1734	1835	87
AT1G28120.1	1081	1360	4.10798088042847	1153	1254	492
AT1G28130.1	701	800	2.15433359843413	695	796	34
AT1G28140.1	861	1080	4.84508217258123	936	1037	414
AT1G28200.1	841	1080	3.2372378778744	850	951	173
AT1G28210.2	1381	1500	2.61802184184684	1389	1490	36
AT1G28250.1	541	760	3.48733297383061	568	669	126
AT1G28320.1	2221	2420	3.87318636883118	2282	2383	254
AT1G28340.1	1941	2160	3.2223184002345	2006	2107	256
AT1G28350.1	2321	2540	4.43607376071846	2411	2512	1188
AT1G28370.1	761	920	2.15360321108598	726	827	58
AT1G28380.1	1981	2200	3.12090822776933	2009	2110	201
AT1G28400.1	281	440	2.04937612789336	332	433	197
AT1G28410.1	1161	1320	2.22835394414991	1197	1298	279
AT1G28420.1	81	280	2.69967336834363	110	211	53
AT1G28420.1	1641	1740	2.00794021692566	1633	1734	48
AT1G28420.1	2021	2160	2.12467070926527	2010	2111	68
AT1G28490.1	781	1060	4.3017171200355	877	978	361
AT1G28510.1	841	1020	2.88472612206263	864	965	87
AT1G28520.1	1601	1740	2.19228305510402	1630	1731	145
AT1G28520.1	1761	2100	3.55419990501212	1910	2011	311
AT1G28530.1	1841	1960	2.4098784295047	1819	1920	101
AT1G28540.1	461	600	2.48958090690474	439	540	280
AT1G28570.1	1121	1360	3.35734735154433	1142	1243	126
AT1G28580.1	701	900	2.45872944704661	738	839	116
AT1G28580.1	1141	1440	3.63674117341678	1175	1276	125
AT1G28610.2	1141	1400	2.95454952740265	1230	1331	104
AT1G28710.1	1101	1260	2.25689840823714	1058	1159	131
AT1G29030.1	1681	1920	3.4738177661376	1754	1855	141
AT1G29040.1	701	880	2.48649451698786	673	774	210
AT1G29050.1	1261	1400	2.86227035489769	1263	1364	103
AT1G29060.1	541	780	3.25403441397555	590	691	112
AT1G29070.1	621	760	3.14549186994018	613	714	134
AT1G29120.5	1761	1860	2.31460152774542	1769	1870	36
AT1G29150.1	1301	1560	3.4343779138687	1376	1477	286
AT1G29240.1	2141	2280	2.87826472308898	2144	2245	136
AT1G29250.1	481	660	2.63412369571095	470	571	50
AT1G29260.1	1121	1240	2.23895159207083	1082	1183	55
AT1G29280.1	1	120	2.14888360567964	49	150	77
AT1G29310.1	1421	1680	3.82908187505911	1536	1637	489
AT1G29320.1	1341	1540	3.89297797520377	1400	1501	556.5
AT1G29330.1	921	1180	3.74721596895626	1046	1147	400
AT1G29340.1	2221	2420	3.20491532401911	2243	2344	116
AT1G29350.1	261	380	2.06701577660824	254	355	75.5
AT1G29350.1	2621	2960	4.74752680297637	2731	2832	807.5
AT1G29370.1	241	400	2.16534686527113	253	354	75.5
AT1G29370.1	2621	2840	4.09277106412972	2722	2823	814.5
AT1G29390.1	601	820	3.67066433841011	679	780	164
AT1G29395.1	761	900	2.49033672504834	763	864	46
AT1G29400.1	2721	2860	2.74076657418771	2763	2864	47
AT1G29560.1	2021	2160	3.43702555319217	1991	2092	61
AT1G29630.2	2401	2500	2.4987236497837	2383	2484	39
AT1G29660.1	281	380	2.10437177299022	265	366	45
AT1G29690.1	1981	2220	4.40310921954775	2076	2177	598
AT1G29700.1	1221	1340	2.15992809435024	1170	1271	119
AT1G29800.1	1641	1840	2.84562606880301	1691	1792	55
AT1G29820.1	1621	1860	4.62092952635371	1730	1831	759
AT1G29830.3	2061	2200	2.85255081125794	2066	2167	28
AT1G29850.3	441	820	5.36187460200485	585	686	3324
AT1G29880.1	2081	2380	5.3967916706402	2240	2341	2582
AT1G29890.2	1741	1900	2.8002372222928	1762	1863	109
AT1G29900.1	901	1080	2.27223063397071	973	1074	83
AT1G29900.1	3621	3900	3.68470005796737	3658	3759	209
AT1G29910.1	901	1000	2.08722708750508	850	951	91
AT1G29920.1	41	320	3.21008160923303	94	195	173.5
AT1G29940.1	3601	3880	2.93031946187722	3716	3817	305
AT1G29950.1	1821	2080	3.85287085218778	1862	1963	237.000000000003
AT1G29951.1	1841	2100	4.72657925079474	1925	2026	121.666666666666
AT1G29952.1	1841	2120	4.51898284876997	1940	2041	121.666666666666
AT1G29965.1	541	760	3.36877554509163	587	688	101.5
AT1G29970.2	941	1160	3.36012809155782	1016	1117	101.5
AT1G29990.1	501	720	4.30418709126003	600	701	271
AT1G30000.1	1981	2340	4.44295612474987	2175	2276	484
AT1G30090.1	1381	1600	3.10686543534067	1419	1520	103
AT1G30120.1	1461	1560	2.20924843739436	1417	1518	39
AT1G30130.1	1021	1260	3.1916337419777	1076	1177	80
AT1G30200.2	1521	1720	4.33812671380079	1571	1672	454
AT1G30210.1	1501	1660	3.13562275941042	1536	1637	471
AT1G30230.2	721	1040	5.33260169073255	828	929	1076
AT1G30270.1	1841	2220	4.80691637209957	1962	2063	1659
AT1G30320.1	1561	1720	3.45323993268767	1611	1712	157
AT1G30330.2	921	1080	2.14891789861793	942	1043	102
AT1G30330.2	3541	3820	3.89285659272215	3620	3721	472
AT1G30360.1	2461	2580	2.36439083481344	2430	2531	296
AT1G30400.1	841	1020	2.21963816924489	880	981	127
AT1G30400.1	4821	5160	5.79468268958473	4979	5080	9517
AT1G30420.1	161	280	3.98971543665527	148	249	26
AT1G30440.1	81	240	2.31064696132275	127	228	80
AT1G30450.1	3121	3400	3.25840925310215	3247	3348	291
AT1G30460.1	2001	2300	5.47318213306147	2010	2111	77
AT1G30470.1	2681	2900	2.60845764647776	2694	2795	112
AT1G30475.1	661	840	2.33836824207615	658	759	118
AT1G30480.1	1441	1600	3.68956176665111	1489	1590	105
AT1G30490.1	2661	2920	3.85361857438588	2776	2877	631
AT1G30510.2	1341	1500	2.91025036766808	1350	1451	42
AT1G30530.1	841	940	2.0377722626011	842	943	98
AT1G30580.1	1261	1540	5.11346745977359	1345	1446	677
AT1G30590.1	2101	2300	3.71013224048185	2165	2266	238
AT1G30600.1	141	240	2.02532047391582	104	205	38
AT1G30620.1	1641	1920	3.27505597068689	1690	1791	471
AT1G30630.1	901	1200	5.21858242478906	1063	1164	776
AT1G30640.1	481	580	2.13047588114139	470	571	126
AT1G30650.1	1621	1840	3.54060051818614	1648	1749	113
AT1G30680.1	2241	2460	2.53340074309027	2305	2406	252
AT1G30755.1	1921	2140	4.01069653037962	2001	2102	306
AT1G30820.1	2201	2460	2.51483899008237	2270	2371	116
AT1G30880.1	421	600	3.96832805474267	469	570	769
AT1G30910.1	861	1120	4.10313851436073	956	1057	398
AT1G30970.1	1221	1580	4.92033357742006	1328	1429	2397
AT1G31010.1	1081	1320	3.6255107849512	1154	1255	320
AT1G31120.1	2761	2860	2.61329723748038	2742	2843	29
AT1G31130.1	1321	1440	2.34020749405417	1294	1395	97
AT1G31180.1	1201	1320	2.11703076803177	1192	1293	40
AT1G31220.1	1121	1400	3.14815576844598	1274	1375	189
AT1G31230.1	2761	2980	3.4656403279565	2840	2941	557
AT1G31280.1	121	240	2.33332283428278	152	253	28
AT1G31280.1	1181	1280	2.02829397784637	1187	1288	43
AT1G31290.1	61	180	2.88788595162803	25	126	27
AT1G31300.1	1081	1360	3.13007716758161	1123	1224	268
AT1G31330.1	741	940	3.17992705610022	770	871	161
AT1G31340.1	421	740	4.49029989050985	526	627	965
AT1G31360.1	2061	2200	2.06419356234874	2094	2195	73
AT1G31420.1	2201	2460	3.53681562001206	2315	2416	343
AT1G31440.1	1541	1840	2.29195161387406	1564	1665	109
AT1G31500.4	1381	1500	2.5962873776666	1352	1453	80
AT1G31600.1	1801	2160	5.37838416736225	1929	2030	1259
AT1G31710.1	2021	2200	2.67156103701415	2034	2135	133
AT1G31730.1	3161	3440	2.4287687373383	3208	3309	341
AT1G31760.1	461	580	2.04953279687383	428	529	48
AT1G31770.1	2301	2420	2.64894019301549	2270	2371	30
AT1G31780.1	2121	2280	3.06152405955576	2116	2217	81
AT1G31800.1	1861	2060	3.84604840478743	1917	2018	92.5
AT1G31810.1	3961	4200	3.00054713570054	4022	4123	754
AT1G31812.1	361	640	4.58373882619227	441	542	2264
AT1G31850.1	2061	2280	2.58770231415604	2077	2178	545
AT1G31870.1	1721	2120	5.72278407513362	1914	2015	3116
AT1G31910.1	501	600	2.14255362109355	512	613	84
AT1G31910.1	661	780	2.08646569334547	672	773	130
AT1G31910.1	2121	2340	3.81317241028911	2188	2289	614
AT1G31930.1	2781	3040	3.39053840080618	2826	2927	239
AT1G31940.1	701	880	3.07152529530696	730	831	137
AT1G31970.1	1601	1840	4.09479577887525	1709	1810	664
AT1G32050.1	941	1260	4.97199201970941	1101	1202	3705
AT1G32070.2	841	980	2.33038407000245	830	931	73
AT1G32090.1	2621	2720	2.33755422051222	2602	2703	50
AT1G32130.1	1621	1840	4.2512698127423	1700	1801	525
AT1G32150.1	1381	1600	3.55190049496253	1474	1575	210
AT1G32160.1	1281	1400	2.42085185112916	1250	1351	25
AT1G32170.1	981	1240	3.47779263532615	1058	1159	110
AT1G32190.1	61	180	2.1389178883602	74	175	27
AT1G32190.1	1421	1620	3.64091674934928	1490	1591	192
AT1G32200.1	1581	1780	3.20376484826038	1615	1716	130
AT1G32210.1	421	640	4.7708499587055	512	613	890
AT1G32230.1	2341	2580	3.95207112714942	2413	2514	842
AT1G32310.1	421	600	2.33788159873735	402	503	392
AT1G32340.1	2061	2300	3.37954011333826	2110	2211	171
AT1G32360.1	1481	1700	3.08088911906464	1530	1631	208
AT1G32380.1	1321	1580	3.16427213457797	1410	1511	73
AT1G32400.1	1101	1360	4.80954200180445	1210	1311	765
AT1G32450.1	2001	2180	3.25653929807113	2046	2147	73
AT1G32460.1	461	640	3.14300534158255	470	571	91
AT1G32490.1	3341	3640	4.25214573285094	3492	3593	965
AT1G32500.1	1461	1800	5.6008918288061	1642	1743	4081
AT1G32530.1	2261	2420	3.04295315118942	2275	2376	94
AT1G32580.1	701	940	5.09333890827916	783	884	1066
AT1G32700.1	921	1100	3.10604222176704	975	1076	173
AT1G32730.1	1281	1440	2.76739733213599	1289	1390	106
AT1G32740.1	1041	1160	2.56528884361662	1043	1144	32.4444444444444
AT1G32790.2	1181	1600	5.34809378140273	1334	1435	1116
AT1G32940.1	2321	2480	2.34487873762027	2272	2373	130
AT1G32960.1	2341	2480	2.37620779974194	2344	2445	34
AT1G32990.1	701	840	2.3631542461434	677	778	91
AT1G33040.1	721	840	2.15757724031987	701	802	37
AT1G33050.1	2421	2660	4.2473412300838	2529	2630	1196
AT1G33060.2	2061	2160	2.75561927749789	2023	2124	32
AT1G33080.1	1481	1680	4.24001320103966	1534	1635	202
AT1G33110.1	1561	1840	5.47849981028284	1684	1785	582
AT1G33120.1	561	960	5.31015491336074	707	808	1536
AT1G33140.1	641	940	5.16879945202505	752	853	1672
AT1G33230.1	1201	1500	3.38530589066035	1317	1418	614
AT1G33250.1	1941	2040	2.13552707844987	1910	2011	50
AT1G33265.1	661	840	2.98481607126818	703	804	226
AT1G33290.1	1061	1280	3.88175270954383	1120	1221	117
AT1G33330.1	881	1080	3.0425373371485	940	1041	264
AT1G33360.1	2221	2440	3.39171446101915	2292	2393	227
AT1G33390.1	3821	4060	4.50739262510455	3882	3983	177
AT1G33400.1	2381	2520	2.55670026808258	2371	2472	144
AT1G33410.1	521	660	2.13540689984042	557	658	32
AT1G33410.1	4541	4700	3.00597108047369	4556	4657	243
AT1G33420.1	2341	2500	2.4235985992263	2351	2452	56
AT1G33470.1	1781	2020	4.26083171261515	1868	1969	315
AT1G33490.1	661	880	4.00632492118927	727	828	443
AT1G33590.1	1501	1600	2.30024062450055	1456	1557	42
AT1G33600.1	221	400	2.41473374514369	242	343	98
AT1G33600.1	1441	1580	2.79074235235911	1468	1569	46
AT1G33680.1	2441	2780	5.35429095564231	2549	2650	722
AT1G33700.1	2961	3460	4.77140044728316	3253	3354	722
AT1G33780.1	1121	1220	2.3262782860991	1091	1192	28
AT1G33810.1	401	640	3.72291346591304	470	571	401
AT1G33980.2	1861	2120	3.77332086950466	1954	2055	176
AT1G33990.1	1301	1520	2.96879844531322	1341	1442	203
AT1G34020.1	1261	1460	3.80215306034801	1295	1396	183
AT1G34030.1	521	760	5.18823956713971	613	714	1135
AT1G34110.1	2601	2720	2.12008363658013	2576	2677	34
AT1G34130.1	121	240	2.3348685899929	133	234	38
AT1G34130.1	2241	2500	3.66227649008451	2293	2394	299
AT1G34150.1	1441	1680	3.07679764204217	1466	1567	93
AT1G34180.2	1681	1880	3.22984452780051	1730	1831	125
AT1G34190.1	1921	2160	3.82888853000274	1976	2077	222
AT1G34210.1	2221	2440	3.70765998706874	2278	2379	159
AT1G34220.1	621	720	2.33511864334381	615	716	30
AT1G34220.1	2121	2280	3.07405492284365	2137	2238	81
AT1G34260.1	1641	1780	2.17933214091849	1632	1733	65
AT1G34260.1	4641	4740	2.19266133027336	4645	4746	36
AT1G34320.1	2541	2700	2.86584923132088	2490	2591	56
AT1G34340.1	1641	1820	3.34403441225194	1658	1759	190
AT1G34355.1	1841	2000	3.39593504456238	1831	1932	36
AT1G34360.1	1621	1820	3.47257650503767	1695	1796	311
AT1G34370.2	1581	1800	3.06362573675692	1630	1731	102
AT1G34418.1	341	500	3.62305073629154	346	447	38
AT1G34420.1	581	700	2.11483341787652	577	678	26
AT1G34430.1	1501	1780	3.46621413069337	1614	1715	182
AT1G34470.1	1361	1640	5.42005884514479	1468	1569	257
AT1G34550.1	2461	2580	2.06694600358697	2470	2571	76
AT1G34570.1	901	1020	3.26132735770377	870	971	37
AT1G34750.1	1261	1500	2.95221169475541	1250	1351	144
AT1G34770.1	821	940	2.38917039287152	799	900	40
AT1G34780.1	1221	1440	3.90349753289359	1297	1398	191
AT1G35115.1	1201	1400	2.08934235239248	1310	1411	85
AT1G35160.2	1041	1380	5.51426324704054	1142	1243	1342
AT1G35190.1	1061	1340	5.42736479724157	1216	1317	2032
AT1G35220.1	3241	3520	3.77769657690662	3318	3419	548
AT1G35320.1	881	1040	3.61911047593185	908	1009	36
AT1G35460.1	881	1140	3.64238519385494	947	1048	258
AT1G35470.2	1421	1680	4.70020728023684	1524	1625	874
AT1G35510.1	2001	2300	3.87809642517252	2082	2183	150
AT1G35560.1	401	560	2.90425582177804	438	539	36
AT1G35580.1	1	180	2.38906018953659	40	141	45.5
AT1G35580.1	1721	2060	5.18297627051023	1846	1947	1421
AT1G35620.1	1501	1640	3.20623741626294	1521	1622	49
AT1G35680.1	661	840	2.7416606802197	690	791	59
AT1G35710.1	2481	2600	2.1534981183278	2516	2617	141
AT1G35720.1	1161	1300	3.1082057807088	1159	1260	116
AT1G35780.1	1041	1380	5.31292299887827	1161	1262	502
AT1G36050.1	241	400	2.37598995813746	267	368	31
AT1G36050.1	741	880	2.1534025420373	743	844	43
AT1G36050.1	1201	1300	2.08157856571416	1225	1326	45
AT1G36070.1	1641	1900	2.67966302797323	1623	1724	70
AT1G36160.1	721	900	2.47886050155308	730	831	40
AT1G36160.1	1121	1600	2.75934283915396	1394	1495	67
AT1G36160.1	6801	7040	3.75837597348257	6892	6993	767
AT1G36180.1	2321	2460	3.13842309995426	2334	2435	32
AT1G36280.1	1521	1720	3.52590674358946	1553	1654	53
AT1G36320.1	661	800	2.2538551637501	720	821	57
AT1G36320.1	1221	1460	3.5989455875174	1286	1387	118
AT1G36370.1	1761	1980	2.4487389332769	1775	1876	200
AT1G36460.1	861	980	2.20403307063782	810	911	65.9166666666667
AT1G36460.1	1161	1360	4.59966005340336	1230	1331	81.6436507936507
AT1G36470.1	1061	1260	2.88373265593481	1099	1200	46.6
AT1G36980.1	441	660	5.49645097753184	538	639	2453
AT1G36990.1	2641	2820	2.96468521815279	2703	2804	79
AT1G37130.1	321	500	2.30212367118773	357	458	224
AT1G38065.1	1601	1700	2.1431732424423	1574	1675	31.5
AT1G38131.1	2081	2240	4.24606276286851	2102	2203	31.5
AT1G41830.1	1781	2040	3.23554859345432	1830	1931	181
AT1G41880.1	501	720	4.23070938890309	576	677	374
AT1G42430.1	1421	1520	2.17043984730409	1371	1472	56
AT1G42440.1	2441	2740	4.90968289433655	2565	2666	1666
AT1G42470.1	3721	3880	2.63814068780855	3779	3880	149
AT1G42480.1	601	780	3.54957108108359	650	751	102
AT1G42960.1	521	780	4.33695401137159	581	682	392
AT1G42970.1	901	1080	3.17629696702271	1012	1113	63
AT1G42990.1	881	1100	2.87199456396071	930	1031	172
AT1G43060.1	2181	2360	3.05629499331203	2174	2275	42
AT1G43060.1	8961	9200	3.56683331812229	9034	9135	92
AT1G43130.1	701	1100	5.60648978749525	847	948	3432
AT1G43170.1	1161	1480	3.55450095888661	1230	1331	1135
AT1G43190.1	1361	1740	3.31256333355742	1465	1566	368
AT1G43250.1	2481	2580	2.5746205564997	2434	2535	42
AT1G43560.1	581	800	3.52506520473726	650	751	74
AT1G43580.1	1301	1520	2.92284256366561	1344	1445	292
AT1G43620.1	2281	2480	2.40668005004485	2314	2415	98
AT1G43650.1	61	220	2.2527304397043	70	171	59
AT1G43690.1	2041	2300	4.49035533725278	2132	2233	279
AT1G43700.1	1101	1360	4.15100211123052	1182	1283	666
AT1G43850.1	3361	3680	3.09439341497337	3393	3494	323
AT1G43860.1	1101	1360	4.34892033961581	1214	1315	324
AT1G43890.1	761	980	3.71907454906325	770	871	249
AT1G43900.1	1001	1240	4.15998262661908	1097	1198	426
AT1G43910.1	1521	1620	2.24140188635905	1470	1571	41
AT1G44000.1	901	1100	2.95617412805709	931	1032	86
AT1G44120.1	1121	1360	3.51276848137132	1204	1305	57
AT1G44120.1	5461	5580	2.15099505608304	5443	5544	24.5
AT1G44125.1	3801	4040	3.28771784357447	3845	3946	57
AT1G44170.1	1401	1680	4.43555593862143	1515	1616	501
AT1G44350.1	1401	1840	3.18533422833318	1438	1539	216
AT1G44750.1	1201	1440	3.02695616705378	1228	1329	253
AT1G44770.1	941	1180	4.33321851785433	1037	1138	214
AT1G44780.1	1521	1640	2.51649317924585	1502	1603	75.5
AT1G44790.1	661	920	4.02471861549364	753	854	173
AT1G44800.1	1401	1540	2.87043558086344	1390	1491	28
AT1G44820.1	1401	1640	4.78208072823356	1440	1541	150
AT1G44835.2	1001	1220	3.53654975568682	1057	1158	1116
AT1G44910.1	2981	3200	3.72665285066016	3062	3163	591
AT1G44920.1	861	1100	3.55050085922362	914	1015	345
AT1G44960.1	961	1100	2.51023282782418	960	1061	86
AT1G45000.1	1221	1500	4.09855242453047	1293	1394	254
AT1G45050.1	501	760	5.63557510141515	622	723	989
AT1G45130.1	2281	2540	3.61950638736731	2371	2472	599
AT1G45145.1	421	680	2.53461984414737	404	505	210
AT1G45150.1	2001	2260	4.06109526466742	2074	2175	746
AT1G45160.2	3501	3720	3.76895714261472	3606	3707	398
AT1G45170.1	821	980	3.91315496185404	830	931	36
AT1G45180.1	2321	2420	2.37138738442876	2294	2395	119
AT1G45201.1	1481	1680	2.7401261618902	1480	1581	113
AT1G45207.2	1801	2000	3.74789991188496	1838	1939	129
AT1G45230.1	901	1080	2.36093782379796	941	1042	105
AT1G45231.2	1601	1780	3.5973764171202	1671	1772	166
AT1G45249.3	1481	1640	2.11353930670107	1460	1561	102
AT1G45332.1	221	340	2.05654827148232	228	329	60
AT1G45332.1	2301	2580	3.91523624879155	2436	2537	613
AT1G45976.1	901	1060	3.05034372545246	956	1057	156
AT1G46624.1	1961	2080	4.9705495572324	1989	2090	41
AT1G46696.1	701	840	4.34236268204868	650	751	75
AT1G46696.1	1241	1380	3.58436719483964	1279	1380	118
AT1G47128.1	1481	1760	4.74954328574416	1560	1661	457
AT1G47200.1	561	780	3.21700012308311	636	737	240
AT1G47230.2	1261	1480	3.24943137900306	1277	1378	102
AT1G47240.1	1781	1920	2.44472649108726	1789	1890	127
AT1G47250.1	821	1040	2.90979515140974	890	991	100
AT1G47260.1	921	1180	4.51237339920864	1043	1144	967
AT1G47290.2	1521	1700	4.88988995743249	1593	1694	230
AT1G47310.1	1341	1520	3.48302607698399	1370	1471	68
AT1G47330.1	1641	1800	2.87634157641073	1690	1791	218
AT1G47340.1	1581	1680	2.40091399723277	1531	1632	31
AT1G47380.1	1801	2040	4.42197471629793	1894	1995	405
AT1G47420.1	881	1100	3.62362373856798	928	1029	389.5
AT1G47490.1	1401	1720	5.5609391122657	1548	1649	3179
AT1G47500.1	1441	1720	3.72692715211186	1541	1642	437
AT1G47530.1	1481	1800	4.141788583697	1593	1694	504
AT1G47540.2	261	400	2.37830341976818	238	339	83
AT1G47550.2	2581	2960	5.7064535018338	2714	2815	4664.5
AT1G47550.2	3021	3160	6.51849807846698	3058	3159	32
AT1G47560.1	1361	1460	2.19308837032287	1335	1436	29
AT1G47560.1	2561	2760	4.18508713233743	2641	2742	190
AT1G47570.1	1641	1920	3.49697044006405	1678	1779	240
AT1G47640.1	761	1020	4.45186212393469	862	963	1200
AT1G47670.1	1621	1760	2.27761206859921	1598	1699	50
AT1G47710.1	1201	1440	4.41752749492091	1297	1398	195
AT1G47740.1	1101	1400	2.98422016912293	1132	1233	253
AT1G47830.1	541	800	5.03131959506345	659	760	1052
AT1G47840.1	1501	1640	3.3324863597916	1519	1620	46
AT1G47870.1	1361	1540	2.68187868465651	1402	1503	66
AT1G47900.1	3101	3380	4.62751348480702	3192	3293	486
AT1G48020.1	101	220	2.92486968309056	58	159	47
AT1G48030.1	1521	1700	3.64070899565591	1594	1695	110
AT1G48040.1	1361	1600	4.61848341939007	1450	1551	231
AT1G48050.1	1981	2260	4.15491997415212	2081	2182	247
AT1G48090.1	381	560	2.94751752024984	410	511	34
AT1G48090.1	701	840	2.74399272910772	731	832	33
AT1G48090.1	1081	1360	3.49407545645915	1075	1176	34
AT1G48090.1	1601	1800	4.03283854927061	1650	1751	48
AT1G48090.1	2741	2860	2.49358701224743	2760	2861	32
AT1G48090.1	3221	3420	2.73763586328084	3264	3365	66
AT1G48090.1	3581	3760	3.05044780997565	3605	3706	58
AT1G48090.1	12761	12980	3.84072985560146	12819	12920	3928
AT1G48110.1	2261	2480	2.48678712899314	2317	2418	363
AT1G48120.1	4161	4340	2.47763169461297	4176	4277	219
AT1G48140.1	321	660	6.59107758643301	441	542	1355
AT1G48160.1	761	1040	4.09814899618822	837	938	599
AT1G48170.1	481	640	2.16232594264043	456	557	134
AT1G48170.1	641	880	2.46869624014627	637	738	71
AT1G48175.1	721	880	3.30350230262836	778	879	217
AT1G48200.1	581	760	2.9828850727496	571	672	63
AT1G48210.1	1241	1460	3.83723949126035	1318	1419	304
AT1G48230.1	1541	1740	2.40476675227028	1497	1598	451
AT1G48270.1	1261	1440	2.84169320388027	1247	1348	66
AT1G48280.1	1801	1940	3.38484533704502	1814	1915	75
AT1G48350.1	561	700	2.95510370668603	579	680	71
AT1G48360.2	2541	2740	2.39394142718424	2590	2691	131
AT1G48410.2	3161	3500	4.97969589819338	3352	3453	4068
AT1G48420.1	1101	1360	4.64537425112972	1218	1319	722
AT1G48430.1	1861	2120	4.43072753609545	1937	2038	313
AT1G48440.1	461	680	4.65836698734807	540	641	516
AT1G48450.1	1341	1600	4.37790866250424	1400	1501	164
AT1G48490.1	761	900	2.63097100133978	748	849	30
AT1G48490.1	3981	4220	4.87289556891117	4091	4192	1286
AT1G48500.1	1121	1300	2.21422869622072	1098	1199	126
AT1G48520.1	1741	2000	5.07334998274078	1818	1919	129
AT1G48540.1	1	220	2.41676506485446	53	154	56
AT1G48570.1	1401	1600	2.63643883879072	1429	1530	252
AT1G48598.1	1641	1960	5.2040952535951	1757	1858	776.5
AT1G48600.2	1641	1940	5.26247296449887	1750	1851	776.5
AT1G48610.1	1061	1200	2.81446607107201	1051	1152	119
AT1G48620.1	1561	1760	2.54704853820136	1613	1714	622
AT1G48630.1	961	1220	3.32144355289542	1024	1125	181
AT1G48635.2	1381	1560	3.14045643685064	1438	1539	111
AT1G48710.1	1721	1820	2.01630741987858	1741	1842	67.2904761904757
AT1G48710.1	1921	2060	2.32739137496261	1908	2009	48.0250000000003
AT1G48710.1	2721	2880	2.37824031887087	2782	2883	50.7285714285713
AT1G48750.1	341	540	3.47622948487842	358	459	44.5
AT1G48790.1	1681	2000	4.03345791053747	1773	1874	216
AT1G48830.1	581	880	4.74648611691236	692	793	1597
AT1G48850.1	1381	1680	5.0080155089789	1470	1571	1086
AT1G48860.1	1661	1880	4.81767881118992	1743	1844	455
AT1G48880.1	1381	1520	3.58388838155894	1365	1466	30
AT1G48900.1	1521	1800	4.36674016770938	1581	1682	663
AT1G48920.1	1561	1960	2.33141693884175	1725	1826	701
AT1G48950.1	1901	2060	3.21384402545436	1943	2044	152
AT1G48960.1	821	920	2.38707566977717	814	915	161
AT1G49040.1	141	320	2.34888585623184	170	271	47
AT1G49040.1	3661	3900	2.85918848407578	3660	3761	156
AT1G49050.1	1741	2020	4.17446106054432	1829	1930	327
AT1G49140.1	401	600	3.95084835446325	474	575	672
AT1G49180.1	1341	1480	2.20514340827729	1308	1409	127
AT1G49240.1	1341	1700	4.06915174776801	1460	1561	1818
AT1G49300.1	701	1000	4.99683768701843	841	942	1006
AT1G49340.2	621	800	2.51328698717399	691	792	39
AT1G49340.2	6061	6560	4.44198937892155	6237	6338	4182
AT1G49380.1	1761	1900	2.11154379715476	1730	1831	103
AT1G49400.1	541	820	4.74102987106992	629	730	933
AT1G49410.1	261	440	2.39704628784875	251	352	1160
AT1G49450.1	401	500	2.00946529468515	422	523	52
AT1G49480.1	1341	1540	2.66955177952139	1335	1436	159
AT1G49490.1	381	560	4.52873454527951	411	512	43
AT1G49510.1	481	600	2.05762178827719	503	604	66
AT1G49530.1	1081	1200	2.18071538232809	1048	1149	38
AT1G49540.2	2561	2760	2.93519360163458	2590	2691	138
AT1G49580.1	1941	2200	3.76853950678662	2040	2141	188
AT1G49600.1	1361	1680	4.98551981359959	1457	1558	1619
AT1G49670.2	2081	2400	3.98172843327274	2174	2275	730
AT1G49700.1	681	780	2.09408976325271	708	809	96
AT1G49710.1	1761	2000	3.58460399905774	1825	1926	235
AT1G49720.2	1301	1580	4.20315462930984	1383	1484	798
AT1G49730.1	2101	2220	2.21341925350986	2101	2202	116.5
AT1G49740.1	1441	1560	2.28927736370326	1438	1539	28
AT1G49760.1	2221	2560	3.03678972801561	2258	2359	235
AT1G49820.1	1421	1560	2.73498694024292	1425	1526	42
AT1G49850.1	781	980	2.36197629538233	841	942	93
AT1G49880.1	581	700	2.53816339004746	530	631	31
AT1G49890.1	341	460	2.25044978677512	346	447	44
AT1G49890.1	2421	2540	2.75847889179806	2385	2486	31
AT1G49910.1	1101	1220	2.31560138823447	1091	1192	34
AT1G49950.3	1201	1520	5.06573347763183	1358	1459	1080
AT1G49970.1	1241	1540	4.26502791607421	1323	1424	303.5
AT1G49980.1	2541	2720	3.35960090419703	2552	2653	81
AT1G50000.1	901	1000	2.20588830126755	894	995	146
AT1G50010.1	1501	1760	3.76178779408533	1557	1658	363
AT1G50030.1	461	620	2.67396858297788	478	579	31
AT1G50030.1	721	820	3.98943795627136	724	825	25
AT1G50030.1	1101	1240	3.22293682756301	1125	1226	31
AT1G50030.1	2641	2800	2.17997411257907	2683	2784	45
AT1G50030.1	3101	3300	2.42522333333693	3144	3245	83
AT1G50030.1	7841	8000	2.83437432264657	7849	7950	236
AT1G50120.1	1981	2220	3.67923822608517	2047	2148	216
AT1G50140.1	1081	1260	2.57816259905617	1110	1211	45
AT1G50140.1	3001	3220	4.57293263908217	3071	3172	765
AT1G50200.1	3121	3400	4.74727540055044	3234	3335	2056
AT1G50240.2	221	360	2.1870058340633	205	306	32
AT1G50250.1	941	1040	2.00694334697022	936	1037	55
AT1G50260.1	2201	2320	2.37304386008983	2182	2283	310
AT1G50290.1	761	860	2.0165828841956	710	811	34
AT1G50300.1	1261	1480	3.22731862250837	1215	1316	174
AT1G50320.1	621	840	2.65289831832699	610	711	98
AT1G50360.1	3941	4140	3.17715380495614	3991	4092	263
AT1G50370.1	1241	1460	3.65436570370029	1299	1400	121
AT1G50380.1	1	120	2.2146194926802	30	131	41
AT1G50380.1	2401	2580	3.11518417523977	2443	2544	100
AT1G50400.1	1041	1140	2.09236558142465	1006	1107	32
AT1G50410.1	821	960	2.2980501550591	825	926	33
AT1G50410.1	3081	3320	4.25518203825818	3175	3276	422
AT1G50430.1	1301	1620	5.59725256219671	1442	1543	5537
AT1G50440.1	1001	1180	2.58168648244968	953	1054	82
AT1G50450.1	1301	1420	2.21612077978657	1250	1351	68
AT1G50460.1	221	340	2.19464595563671	230	331	107
AT1G50460.1	1901	2060	2.90139137411163	1941	2042	111
AT1G50480.1	1961	2200	3.77145631110334	2014	2115	585
AT1G50500.2	2541	2900	4.59929885130493	2764	2865	694
AT1G50510.1	1161	1260	2.00137793668889	1124	1225	112
AT1G50630.1	1501	1640	2.28233913293175	1521	1622	74
AT1G50660.1	2741	2920	3.57924273533507	2797	2898	119
AT1G50670.1	761	1040	4.05274944943678	897	998	859
AT1G50710.1	1381	1660	4.3709711926784	1483	1584	530
AT1G50730.1	1221	1340	2.11789247448583	1230	1331	67
AT1G50840.1	3321	3560	4.25510746775869	3417	3518	918
AT1G50850.1	421	800	2.96890325397876	488	589	91.2000000000001
AT1G50850.1	821	1220	3.29439973720942	900	1001	105
AT1G50940.1	1241	1380	3.26116092315704	1262	1363	57
AT1G50950.1	1661	1780	2.93487888718997	1671	1772	91
AT1G51070.2	941	1180	4.47202941002784	1058	1159	1055
AT1G51080.1	821	960	6.53200776226239	849	950	38
AT1G51140.1	1461	1580	2.37620419013195	1459	1560	34
AT1G51160.1	621	840	3.65986794890187	695	796	365
AT1G51200.1	741	1020	4.03906064325318	871	972	1459
AT1G51310.1	1641	1760	2.18437834953669	1625	1726	109
AT1G51340.2	1561	1800	2.76872017097094	1550	1651	152
AT1G51370.1	1421	1680	3.08415016527043	1490	1591	164
AT1G51380.1	1321	1440	2.23077507859564	1303	1404	61
AT1G51390.1	941	1220	3.39941282328132	1003	1104	353
AT1G51510.1	621	960	3.75158530788861	710	811	886
AT1G51540.1	1401	1540	4.15514427865955	1391	1492	37
AT1G51550.1	1581	1760	2.60064261862864	1616	1717	61
AT1G51560.1	1301	1500	2.7901037009499	1310	1411	133
AT1G51570.1	2381	2500	2.63721017461337	2378	2479	50
AT1G51580.1	1821	1940	2.61270017230497	1852	1953	52
AT1G51590.1	1721	2020	4.11895994088495	1859	1960	1285
AT1G51600.1	1361	1660	4.70341509717912	1508	1609	230
AT1G51610.1	1801	2040	3.44647241010555	1839	1940	179
AT1G51630.1	1501	1640	2.68311535112118	1495	1596	71
AT1G51650.1	301	560	3.45013069832406	331	432	728
AT1G51690.3	1941	2320	5.02099340171352	2081	2182	1958
AT1G51710.1	1401	1680	4.7637453127024	1503	1604	645
AT1G51720.1	2141	2460	5.74258111771156	2318	2419	1417
AT1G51730.1	861	1220	4.66522391874925	983	1084	990
AT1G51740.1	1041	1260	4.30253133038539	1111	1212	301
AT1G51745.1	381	480	2.03855093109185	398	499	49
AT1G51745.1	2301	2480	2.49597009625619	2316	2417	118
AT1G51760.1	1421	1660	2.78279271207417	1451	1552	273
AT1G51805.1	61	180	4.02276476129003	36	137	38
AT1G51940.1	2101	2320	2.79670845215768	2162	2263	135
AT1G51950.1	1	120	2.97093531006812	-39	62	27
AT1G51950.1	1221	1440	3.02999547155384	1282	1383	63
AT1G51980.1	1561	1960	5.32300468841107	1793	1894	1937
AT1G52080.1	2081	2300	3.09850628719729	2092	2193	95
AT1G52150.2	3181	3420	4.13655455484246	3274	3375	588
AT1G52155.1	1121	1220	2.12192569181017	1070	1171	44
AT1G52200.1	701	840	2.20689327854237	730	831	39
AT1G52280.1	681	920	3.59459583773371	719	820	207
AT1G52300.1	301	660	4.5214083433196	368	469	4245
AT1G52310.1	1861	1960	2.46664689287368	1862	1963	32
AT1G52320.2	441	580	2.12244052605646	461	562	42
AT1G52347.1	361	600	3.36897795646915	410	511	96
AT1G52370.1	921	1100	2.72007865986688	972	1073	135
AT1G52380.1	1461	1720	3.20174654799345	1565	1666	151
AT1G52410.2	2301	2560	3.47631431784683	2331	2432	198
AT1G52420.1	2261	2600	5.34944397496859	2422	2523	2336
AT1G52500.2	1241	1480	3.22238990285169	1269	1370	251
AT1G52510.1	1021	1180	2.70237179342315	1082	1183	37
AT1G52510.1	1241	1420	2.72024256529986	1299	1400	40
AT1G52540.1	1501	1600	2.04496427248545	1455	1556	28
AT1G52550.1	501	680	3.42745104466983	530	631	39
AT1G52600.1	621	860	3.79090784704782	704	805	218
AT1G52630.1	1341	1520	3.07371978475245	1374	1475	84
AT1G52640.1	521	680	5.36949014407213	530	631	34
AT1G52710.1	381	620	2.90653223727197	445	546	122
AT1G52730.2	1141	1360	4.2622067701523	1226	1327	796
AT1G52740.1	541	800	5.45066592966556	638	739	4518
AT1G52760.1	1001	1200	2.89987657201955	1013	1114	158
AT1G52780.1	181	300	2.09399966310266	175	276	51
AT1G52890.1	1041	1240	3.02259104513015	1073	1174	56
AT1G52930.1	941	1100	3.10451426787138	963	1064	97
AT1G52980.1	1681	1920	4.87365389270408	1755	1856	294
AT1G53000.1	1041	1260	2.75404448747001	1034	1135	177
AT1G53030.1	301	480	2.6721636295708	330	431	131
AT1G53040.1	1881	2040	2.30801536231994	1869	1970	82
AT1G53050.1	301	440	2.27727021343109	292	393	50
AT1G53165.3	2261	2600	3.49162613791355	2277	2378	146
AT1G53190.1	1741	1960	3.95143817880263	1813	1914	196
AT1G53200.1	2081	2180	2.02666147510718	2030	2131	136
AT1G53210.1	1881	2140	3.38295836008671	1931	2032	862
AT1G53240.1	1221	1500	4.56059567173636	1307	1408	778
AT1G53280.1	1301	1520	4.11531501508469	1372	1473	642
AT1G53310.1	2901	3200	3.45832339713066	3001	3102	583
AT1G53320.1	1181	1420	3.3962292875141	1254	1355	378
AT1G53390.1	641	820	2.21989408203643	685	786	47
AT1G53390.1	3541	3700	2.81193320477425	3560	3661	115
AT1G53400.1	561	820	5.33366678146328	659	760	1070
AT1G53430.1	601	740	2.22873748593387	614	715	56
AT1G53430.1	3221	3340	2.06960507994911	3173	3274	101
AT1G53440.1	761	960	2.15303831288813	790	891	82
AT1G53450.1	1601	1740	2.75192946310561	1660	1761	260
AT1G53460.1	1021	1120	2.61002783810306	1039	1140	38
AT1G53500.1	361	500	2.53921274944092	357	458	34
AT1G53500.1	1281	1460	2.61307546441302	1305	1406	83
AT1G53510.1	2061	2360	5.43727776751086	2160	2261	1060
AT1G53530.1	741	900	2.84693687191525	780	881	80
AT1G53560.1	501	640	2.66138559432372	492	593	84
AT1G53570.1	2161	2400	4.05736641726416	2224	2325	603
AT1G53580.1	941	1220	4.9975779697873	1021	1122	577
AT1G53590.1	2461	2620	2.93691559611445	2473	2574	132
AT1G53645.1	1661	1900	2.46204725871988	1699	1800	153
AT1G53710.1	1621	1880	3.08378815407931	1682	1783	215
AT1G53730.2	2221	2460	3.42773242658396	2246	2347	258
AT1G53750.1	1341	1620	4.58789415593869	1448	1549	1599
AT1G53760.1	961	1120	2.38666060965106	971	1072	64
AT1G53780.2	1861	2100	4.0786484531018	1944	2045	330
AT1G53790.2	1621	1720	2.00523661411801	1578	1679	50
AT1G53840.1	1921	2040	2.40791392436797	1898	1999	77
AT1G53850.1	761	1020	4.41658648987469	877	978	991
AT1G53880.1	1681	1940	4.32702147154246	1801	1902	241.5
AT1G53900.1	1681	1940	4.32702147154246	1801	1902	241.5
AT1G54030.1	1241	1420	3.09928366692557	1275	1376	130
AT1G54060.1	1421	1580	2.39312164869023	1410	1511	44
AT1G54080.2	1401	1700	3.51466184112593	1511	1612	804
AT1G54100.1	1561	1860	4.81048235455177	1684	1785	844
AT1G54110.1	661	860	3.10738820718387	709	810	174
AT1G54130.1	821	920	2.01016654384147	835	936	76
AT1G54130.1	2401	2620	3.65991551565258	2458	2559	164
AT1G54140.1	601	760	2.73749553244083	616	717	135
AT1G54150.1	1221	1380	2.80518735769939	1233	1334	53.5
AT1G54160.1	1301	1460	3.27583638049221	1340	1441	59.5
AT1G54170.1	2121	2260	2.49874273734203	2112	2213	84
AT1G54180.1	1401	1540	2.87104761926774	1362	1463	67
AT1G54210.1	461	620	2.19248561829896	453	554	180
AT1G54217.2	501	700	3.25696928542479	530	631	130
AT1G54220.1	1781	2040	3.1758326895789	1882	1983	379
AT1G54250.1	481	740	3.70372156150203	528	629	289
AT1G54270.1	1561	1740	2.74089095083178	1548	1649	129
AT1G54290.1	541	800	3.5828678080053	585	686	126
AT1G54320.1	1121	1400	4.67817728457931	1264	1365	2134
AT1G54340.1	1241	1560	4.49495028307	1355	1456	2049
AT1G54350.1	2121	2300	3.79290568205162	2174	2275	513
AT1G54360.2	1521	1700	3.66861235890239	1568	1669	123
AT1G54370.1	1501	1760	4.79875423109401	1610	1711	1221.5
AT1G54390.2	1021	1220	2.47357013141146	1050	1151	141
AT1G54450.1	1681	1820	2.26510506225563	1640	1741	76
AT1G54460.1	1181	1460	3.14006267146064	1212	1313	316
AT1G54490.1	2901	3200	5.25256399270409	3012	3113	1807
AT1G54510.1	1981	2240	3.25703480967024	2069	2170	198
AT1G54520.1	1181	1460	4.07040992467424	1314	1415	372
AT1G54580.1	561	880	4.43110298518868	671	772	1342
AT1G54610.2	1861	2080	4.28592416881116	1916	2017	447
AT1G54630.1	481	760	4.21253053562405	571	672	1455
AT1G54690.1	521	660	2.28058307359395	490	591	55
AT1G54710.1	21	160	2.89144078250185	52	153	32
AT1G54710.1	1061	1160	2.00651042533718	1054	1155	28
AT1G54730.2	1261	1480	3.46503867349856	1337	1438	191
AT1G54780.1	981	1120	2.50151017117872	974	1075	31
AT1G54830.2	721	980	4.01413918662542	803	904	149
AT1G54850.1	721	880	2.40971043771711	710	811	87
AT1G54920.3	2901	3220	4.54797260660088	3034	3135	717
AT1G54960.1	2041	2160	2.56033893248283	2003	2104	29
AT1G54990.1	1481	1640	3.30613646182421	1495	1596	41
AT1G55040.1	2541	2780	2.64770271423578	2576	2677	87
AT1G55090.1	2481	2760	3.91194349158764	2610	2711	293
AT1G55110.1	861	980	2.22272685453615	830	931	66
AT1G55110.1	1381	1560	3.47620525470898	1435	1536	89
AT1G55120.1	1701	1920	3.17607740295447	1742	1843	274
AT1G55140.1	621	780	3.0412279499788	610	711	45
AT1G55150.1	1661	1780	2.08537953947507	1630	1731	49
AT1G55160.3	721	900	2.81563048515416	776	877	471
AT1G55170.1	941	1120	2.69858592368469	970	1071	53
AT1G55180.1	1041	1220	2.49160061349315	1076	1177	52
AT1G55180.1	1501	1640	2.2353409556365	1490	1591	45
AT1G55250.1	781	920	2.1337207410973	787	888	58
AT1G55250.1	2581	2760	3.52353782666313	2634	2735	326
AT1G55310.3	881	1260	5.16990368221353	1027	1128	884
AT1G55325.2	201	340	2.45670008955628	210	311	37
AT1G55325.2	641	780	2.28824615456286	659	760	29
AT1G55325.2	1461	1580	2.21677646777543	1444	1545	44
AT1G55340.1	981	1140	3.06664015259972	1017	1118	53
AT1G55350.5	61	220	2.71332341568738	128	229	45
AT1G55350.5	661	780	2.12599019697371	630	731	36
AT1G55350.5	861	1020	2.15317824974215	882	983	52
AT1G55350.5	2761	2900	2.14589686758703	2761	2862	94
AT1G55360.1	1641	1780	2.74791259916939	1672	1773	96
AT1G55450.2	201	340	2.21965925558041	258	359	95
AT1G55450.2	1081	1220	2.47988346692549	1105	1206	80
AT1G55460.1	1381	1540	2.47656460202694	1391	1492	76
AT1G55490.1	1801	2080	4.70159987596716	1919	2020	1018
AT1G55500.2	481	600	2.13027854640319	452	553	27
AT1G55510.1	1161	1400	3.77399473805181	1212	1313	148
AT1G55520.1	1021	1200	5.00318208924316	1082	1183	263
AT1G55535.1	1221	1400	3.12916258461982	1225	1326	95
AT1G55540.2	41	160	3.1270039212584	50	151	24
AT1G55540.2	701	840	3.12901153362993	702	803	30
AT1G55540.2	5481	5720	3.40859228572771	5556	5657	403
AT1G55560.1	1441	1640	5.05766003585046	1457	1558	55
AT1G55570.1	1121	1260	3.2091410022673	1144	1245	43
AT1G55670.1	601	740	2.06017336427429	574	675	115
AT1G55680.1	1561	1940	4.63206979257063	1676	1777	1511
AT1G55730.1	1681	1920	3.31542122435369	1748	1849	223
AT1G55750.1	1801	2060	3.03941469888314	1873	1974	181
AT1G55760.1	1541	1740	3.46425192662807	1587	1688	123
AT1G55805.1	521	700	3.70218068585726	566	667	61
AT1G55810.1	1441	1760	4.09639837558058	1516	1617	275
AT1G55820.1	1741	1960	3.57545948536807	1829	1930	291
AT1G55840.1	941	1100	2.50673242068518	976	1077	48
AT1G55840.1	1161	1500	4.07957354411508	1308	1409	236
AT1G55850.1	2161	2300	2.84090627945276	2186	2287	137
AT1G55860.1	981	1140	2.3734777403849	963	1064	31
AT1G55860.1	1481	1620	2.84266801774654	1514	1615	32
AT1G55860.1	1961	2060	2.52255705775599	1925	2026	24.5
AT1G55860.1	3021	3120	2.07323366702802	2975	3076	53
AT1G55860.1	3801	3920	2.43564121092039	3769	3870	34
AT1G55860.1	4081	4460	2.70149318400689	4287	4388	76
AT1G55860.1	4481	4900	2.50110822153129	4753	4854	54
AT1G55860.1	5301	5520	2.68650251831944	5350	5451	108
AT1G55870.1	2041	2180	2.39589350012158	2035	2136	93
AT1G55880.1	1401	1700	2.8853804451767	1457	1558	288
AT1G55890.1	1261	1420	2.20386703959133	1254	1355	74
AT1G55900.1	1221	1520	3.36727295240961	1261	1362	214
AT1G55910.1	921	1120	2.99835125994362	940	1041	73
AT1G55920.1	861	1000	2.10495973914483	861	962	54
AT1G55930.1	2061	2220	2.82713211929947	2110	2211	117
AT1G55960.1	1461	1600	2.71316686659334	1436	1537	44
AT1G55970.1	1841	1980	2.16483610506104	1846	1947	32
AT1G56000.1	1101	1420	3.0506516004229	1172	1273	273
AT1G56010.2	1201	1360	2.47403513408304	1214	1315	43.5
AT1G56070.1	2581	2940	4.58346268009226	2674	2775	5107
AT1G56110.1	1521	1780	2.98596398808088	1615	1716	496
AT1G56140.1	321	460	2.08054976429042	317	418	57
AT1G56140.1	3121	3300	3.10386492507993	3160	3261	340
AT1G56145.2	3121	3260	2.63264511606278	3137	3238	222
AT1G56170.1	621	800	3.77204576155024	650	751	69
AT1G56190.1	941	1080	2.43920939072601	955	1056	33
AT1G56200.1	461	700	3.72999573676642	533	634	1999
AT1G56230.1	2181	2440	4.03999325333132	2305	2406	1236
AT1G56280.1	821	1180	3.93722911499079	939	1040	921
AT1G56290.1	2241	2400	3.4984280629601	2253	2354	53
AT1G56300.1	761	920	2.43478347567486	734	835	72
AT1G56330.1	581	940	3.91271335803483	668	769	1021
AT1G56340.1	1261	1520	4.17261353703325	1331	1432	754
AT1G56423.1	961	1240	3.14796036400711	1050	1151	83
AT1G56440.2	1601	1800	3.2790226055619	1660	1761	124
AT1G56450.1	781	1040	4.08691549804577	876	977	402
AT1G56460.2	1721	2100	4.49284329081084	1793	1894	316
AT1G56500.1	3161	3420	4.19127112263913	3261	3362	475
AT1G56540.1	1941	2100	2.43856458062556	1930	2031	33
AT1G56550.1	1461	1620	2.74709119829338	1478	1579	124
AT1G56560.1	1901	2040	2.10363328581615	1920	2021	75
AT1G56590.1	1261	1520	4.18064909651584	1330	1431	191
AT1G56700.1	821	1020	2.99046480460984	848	949	62
AT1G57600.1	1741	1940	2.99847369039048	1759	1860	188
AT1G57610.1	1201	1320	2.55032972597028	1174	1275	28
AT1G57620.1	661	940	2.96633652259518	730	831	252
AT1G57640.1	2761	2860	3.6124687962231	2754	2855	25
AT1G57680.1	1661	1860	2.70483533954231	1677	1778	164
AT1G57700.1	2481	2640	2.60308278195224	2458	2559	84
AT1G57720.1	1341	1660	3.73439825284854	1415	1516	1837
AT1G57765.2	561	760	3.00200122980262	628	729	324
AT1G57820.1	1981	2140	2.59624275013995	1980	2081	104
AT1G57860.1	441	660	2.46762332013569	438	539	119.5
AT1G57870.3	1641	1860	4.97264282910258	1711	1812	203
AT1G57990.1	241	380	2.12387829517487	279	380	201
AT1G58030.1	1	140	2.42632985797942	34	135	52
AT1G58030.1	2101	2360	5.2289877508879	2226	2327	1568
AT1G58060.1	4341	4600	4.50785612864254	4464	4565	1412
AT1G58080.1	1461	1580	2.24659332201034	1441	1542	57
AT1G58110.1	1321	1620	5.23267446718758	1441	1542	1664
AT1G58140.1	2621	2740	2.14367025862594	2686	2787	50.7285714285713
AT1G58180.2	121	220	2.42642814697013	120	221	56.0928571428571
AT1G58180.2	1001	1220	3.75246496937353	1112	1213	182.166666666667
AT1G58200.1	2321	2500	3.09028511976706	2372	2473	273
AT1G58220.1	781	940	2.53247994140232	793	894	66
AT1G58230.1	1341	1480	2.17689009624871	1333	1434	40
AT1G58230.1	2401	2560	2.4654793402004	2453	2554	55
AT1G58250.2	2161	2300	2.5449039469981	2165	2266	30
AT1G58250.2	2521	2620	2.03102689562062	2520	2621	31
AT1G58250.2	8181	8380	3.32450093788422	8214	8315	1016
AT1G58270.1	1121	1320	2.44077044034764	1163	1264	91
AT1G58280.2	1101	1240	3.34529571221925	1103	1204	46
AT1G58350.1	2761	3040	5.08124344060939	2841	2942	876
AT1G58380.1	81	240	2.31627177935518	134	235	65.5
AT1G58380.1	861	1100	2.97741952887884	893	994	134
AT1G58400.1	401	540	2.25532481743901	456	557	43
AT1G58440.1	1601	1880	4.349622358627	1700	1801	498
AT1G58470.1	801	900	2.00852885088881	778	879	34
AT1G58520.2	3361	3540	2.69775127184206	3390	3491	41
AT1G58561.1	281	480	2.99269842887345	388	489	302
AT1G58561.1	1581	1700	4.77695548471603	1582	1683	48
AT1G58602.1	121	380	3.29980768902424	186	287	196
AT1G58602.1	4141	4260	2.09906126725449	4110	4211	27
AT1G58684.1	1	180	2.37606242776567	63	164	91.1666666666668
AT1G58684.1	941	1060	2.15510535945833	910	1011	72.6666666666667
AT1G58807.1	241	340	2.00309824967235	276	377	36.25
AT1G58807.1	3461	3680	2.9021362086754	3510	3611	148
AT1G58848.1	3741	3960	4.48795745136628	3813	3914	279
AT1G58889.1	2861	3060	2.34137285345021	2870	2971	57.5
AT1G58889.1	3141	3320	2.89301693881605	3164	3265	47
AT1G58983.1	1	180	2.37606242776567	63	164	91.1666666666668
AT1G58983.1	941	1060	2.15510535945833	910	1011	72.6666666666667
AT1G59124.1	221	380	2.0712658947322	312	413	43.75
AT1G59124.1	3381	3600	3.01449107593626	3422	3523	148
AT1G59218.1	3581	3760	3.63639817809608	3611	3712	98
AT1G59265.1	881	980	2.03180686557235	903	1004	38
AT1G59265.1	2721	2920	2.39288475705966	2730	2831	57.5
AT1G59359.1	1	180	2.44820746099018	63	164	91.1666666666668
AT1G59359.1	921	1060	2.17691876899377	907	1008	72.6666666666667
AT1G59520.3	1401	1540	2.14489577917836	1350	1451	80
AT1G59540.1	2401	2640	4.6745602596981	2490	2591	126
AT1G59580.1	1361	1600	4.26888012261512	1417	1518	215
AT1G59600.1	1041	1240	2.78385975700859	1051	1152	217
AT1G59610.1	2821	3260	4.55242126911964	3033	3134	1102
AT1G59650.1	1781	2060	2.5061216758832	1770	1871	77
AT1G59660.1	3001	3180	2.4223591818578	2989	3090	129
AT1G59710.1	1141	1360	3.48085783871653	1203	1304	125.5
AT1G59740.1	1901	2020	2.71365275492343	1898	1999	60
AT1G59750.1	2181	2480	4.40076519308993	2329	2430	1928
AT1G59760.1	1	140	2.13563478811744	19	120	45
AT1G59760.1	2901	3140	4.42624736902117	3009	3110	1086
AT1G59820.1	3861	4180	4.21167927841971	4028	4129	840
AT1G59830.1	1101	1280	2.56025686608206	1106	1207	94
AT1G59840.1	981	1080	2.05968129384501	1005	1106	47
AT1G59890.2	3981	4180	3.27700626352331	3999	4100	175
AT1G59900.1	1201	1460	4.12611869436104	1314	1415	557
AT1G59910.1	421	640	3.21733733688783	502	603	224
AT1G59910.1	1081	1240	2.18922200593565	1140	1241	99
AT1G59960.1	941	1160	3.77531570760691	1036	1137	310
AT1G60060.1	1081	1300	5.19378218310943	1130	1231	64
AT1G60070.2	2821	3240	5.56378955641794	2997	3098	2300
AT1G60080.1	1021	1180	2.20502021429978	1016	1117	202
AT1G60080.1	1181	1340	2.61263086594223	1170	1271	74
AT1G60140.1	2841	3140	5.14977153317	2946	3047	1208
AT1G60160.1	2541	2680	2.33651605112274	2530	2631	52
AT1G60170.1	1561	1800	3.83331223967809	1658	1759	756
AT1G60200.1	1	120	2.01842598367269	46	147	107
AT1G60220.1	1761	2000	3.74978888154917	1834	1935	202
AT1G60230.1	1401	1580	2.49323422612001	1413	1514	69
AT1G60420.1	1801	1980	2.6712357027062	1828	1929	133
AT1G60430.1	941	1040	2.02823357098687	918	1019	55
AT1G60440.1	1261	1480	3.13685538791593	1318	1419	173
AT1G60470.1	1221	1340	2.57817251191265	1186	1287	37
AT1G60490.1	201	360	2.34278172779879	229	330	57
AT1G60490.1	2461	2780	5.06630293260632	2586	2687	1015
AT1G60610.1	1661	1760	2.12572709358375	1630	1731	107
AT1G60620.1	1221	1420	4.15273805443555	1276	1377	357
AT1G60640.1	1121	1220	2.11737125585501	1093	1194	131
AT1G60650.1	881	1100	3.90985294207456	964	1065	295
AT1G60670.2	1361	1560	3.52501761707529	1391	1492	185
AT1G60680.1	1081	1300	3.70793942515759	1124	1225	155
AT1G60710.1	1241	1480	4.0229307871425	1318	1419	266
AT1G60730.3	101	280	2.08163275444273	130	231	74
AT1G60770.1	1661	1780	2.64354242781349	1659	1760	43
AT1G60780.1	1501	1880	4.62096605465751	1635	1736	1709
AT1G60790.1	621	740	2.0864692712037	609	710	28
AT1G60850.2	1121	1360	3.92815134004072	1185	1286	261
AT1G60860.1	2481	2780	3.13665609411164	2539	2640	643
AT1G60870.1	801	940	2.43345042036677	770	871	62
AT1G60890.2	2681	2900	3.12732618891788	2745	2846	337
AT1G60900.1	1821	2080	3.22356292276799	1936	2037	185
AT1G60940.1	1301	1640	3.16961137061616	1500	1601	341
AT1G60990.1	1321	1420	2.10198392629879	1270	1371	26
AT1G60995.1	2041	2140	2.0211798259314	2012	2113	34
AT1G61000.1	1421	1540	2.84036310261142	1390	1491	61
AT1G61010.1	2201	2380	3.45291951687151	2218	2319	75
AT1G61030.1	2721	2880	2.21213882280209	2690	2791	91
AT1G61140.1	141	320	2.24726269155661	179	280	49
AT1G61140.1	561	700	2.29180567638513	544	645	30
AT1G61140.1	4141	4400	3.28141270456213	4229	4330	377
AT1G61150.1	1021	1220	4.17161970279204	1076	1177	235
AT1G61210.1	321	440	2.23717156045358	312	413	38
AT1G61210.1	4041	4180	2.53701751235206	4034	4135	140
AT1G61250.1	881	1240	4.67511440863614	977	1078	1086
AT1G61370.1	2281	2440	3.28497655233402	2314	2415	105
AT1G61500.1	881	1100	3.10618123506514	930	1031	70
AT1G61520.1	1021	1160	2.89034345381482	988	1089	77
AT1G61550.1	2301	2560	4.3443028402884	2390	2491	155
AT1G61563.1	261	380	2.45461973060289	262	363	26
AT1G61570.1	301	480	3.4272844424921	330	431	254
AT1G61600.1	1161	1260	2.4290845140597	1139	1240	40
AT1G61620.1	981	1220	2.92158834086343	1044	1145	125
AT1G61660.1	1481	1580	2.20650315291571	1431	1532	48
AT1G61670.1	1561	1800	3.45938116449725	1654	1755	171
AT1G61690.1	1281	1400	2.07377513982753	1288	1389	73
AT1G61690.1	3541	3800	3.6582717688322	3592	3693	219
AT1G61720.1	1	120	2.70667585206064	56	157	42
AT1G61770.1	901	1180	4.68991231312219	991	1092	826
AT1G61780.1	461	640	3.37832908020875	470	571	65
AT1G61840.1	301	460	4.0602325768506	338	439	34
AT1G61900.1	1801	1900	2.05133285684652	1751	1852	52
AT1G62020.1	3801	4040	2.55010173224009	3844	3945	374
AT1G62040.2	361	620	3.44624256969404	395	496	536
AT1G62060.1	141	300	5.13310168526626	204	305	40.5
AT1G62060.1	301	540	4.01711457607439	343	444	98.3333333333333
AT1G62080.1	481	620	2.88034225015052	433	534	492.333333333333
AT1G62225.1	421	520	2.60066606936691	392	493	41
AT1G62305.1	1261	1480	3.70785095106997	1340	1441	243
AT1G62330.1	1841	2160	4.41063965322061	1952	2053	728
AT1G62360.1	1121	1360	3.08561001035617	1174	1275	248
AT1G62390.1	281	460	2.18512999175315	316	417	102
AT1G62390.1	761	880	2.04086522833819	732	833	41
AT1G62430.1	1521	1840	3.36095236016715	1570	1671	135
AT1G62480.1	381	520	2.16918563126052	372	473	338
AT1G62600.1	1361	1520	2.87657959701693	1397	1498	155
AT1G62710.1	1501	1700	3.34354857200477	1503	1604	145
AT1G62740.1	1661	1940	3.91910478127231	1733	1834	400
AT1G62750.1	801	960	2.22611496918175	841	942	75
AT1G62750.1	2421	2660	2.62189479002762	2459	2560	156
AT1G62790.1	601	760	2.80870336489631	620	721	44
AT1G62800.2	1241	1480	4.79256514220335	1306	1407	261
AT1G62810.1	2241	2560	3.86003345814828	2333	2434	549
AT1G62870.1	441	600	2.535108543663	484	585	41
AT1G62880.1	681	860	3.68681477639764	723	824	391
AT1G62960.1	1661	1840	4.91498685936504	1690	1791	97
AT1G62990.1	941	1300	3.61386735691704	1024	1125	1345
AT1G63010.5	2381	2660	3.85946563191649	2453	2554	997
AT1G63110.1	1481	1740	4.13651527391548	1582	1683	178
[truncated: 8,365 more rows]
